# Supplementary material for: A Novel Loss-of-Function Variant in Transmembrane Protein 263 (TMEM263) of Autosomal Dwarfism in Chicken
Source: Front Genet. 2018 Jun 5;9:193. doi: 10.3389/fgene.2018.00193 (PMC6001002; doi:10.3389/fgene.2018.00193)
Supplement: Supplementary file 4 [file Table_1.xlsx]

## Sheet: Sheet1
POS	Type	End_POS	Sequence Ontology	Impact	Gene symbol	Ensembl Gene Id	Biotype	Genotype	Strand
52411903	DEL	52412008	intergenic_variant	MODIFIER				1/1
52841640	BND	[1:52855360[N	intron_variant	MODIFIER	LARGE1	ENSGALG00000012559	protein_coding	0/1	1
52855360	BND	[1:52841640[N	intron_variant	MODIFIER	LARGE1	ENSGALG00000012559	protein_coding	0/1	1
52891818	BND	[1:52891967[N	intron_variant	MODIFIER	LARGE1	ENSGALG00000012559	protein_coding	0/1	1
52891967	BND	[1:52891818[N	intron_variant	MODIFIER	LARGE1	ENSGALG00000012559	protein_coding	0/1	1
53353904	DEL	53353962	downstream_gene_variant	MODIFIER		ENSGALG00000012611	protein_coding	1/1	1
53478651	DUP	53596655	coding_sequence_variant&5_prime_UTR_variant&intron_variant	MODIFIER		ENSGALG00000039595	protein_coding	0/1	-1
54461324	DEL	54461463	intron_variant&feature_truncation	MODIFIER	CHST11	ENSGALG00000030607	protein_coding	1/1	-1
54475477	BND	N]1:54475712]	intron_variant	MODIFIER	CHST11	ENSGALG00000030607	protein_coding	0/1	-1
54475712	BND	N]1:54475477]	intron_variant	MODIFIER	CHST11	ENSGALG00000030607	protein_coding	0/1	-1
54540470	DEL	54540527	intron_variant&feature_truncation	MODIFIER	CHST11	ENSGALG00000030607	protein_coding	1/1	-1
54790717	DEL	54795441	upstream_gene_variant	MODIFIER	NT5DC3	ENSGALG00000029746	protein_coding	0/1	1
54863777	DEL	54864004	intron_variant&feature_truncation	MODIFIER		ENSGALG00000029824	protein_coding	1/1	-1
55535990	DEL	55536081	intergenic_variant	MODIFIER				1/1
55563077	DEL	55563379	upstream_gene_variant	MODIFIER	DRAM1	ENSGALG00000012761	protein_coding	0/1	-1
