# Supplementary material for: A Novel Loss-of-Function Variant in Transmembrane Protein 263 (TMEM263) of Autosomal Dwarfism in Chicken
Source: Front Genet. 2018 Jun 5;9:193. doi: 10.3389/fgene.2018.00193 (PMC6001002; doi:10.3389/fgene.2018.00193)
Supplement: Supplementary file 5 [file Table_2.xlsx]

## Sheet: Supplementary Table S1
Position	Reference allele	Alternative allele	Type	Sequence Ontology	Impact	Gene symbol	Ensembl Gene Id	Ensemble Transcript Id	Biotype	Strand
52001821	TAAAAAAAAAAAAAAG	TAAAAAAAAAAAAAAAG	ins	intron_variant	MODIFIER	RBFOX2	ENSGALG00000012540	ENSGALT00000020480	protein_coding	1
52025506	TCCCCCCCCCCCCCCCCCCCCA	TCCCCCCCCCCCCCCA	del	intron_variant	MODIFIER	RBFOX2	ENSGALG00000012540	ENSGALT00000020480	protein_coding	1
52026722	ATA	AA	del	intron_variant	MODIFIER	RBFOX2	ENSGALG00000012540	ENSGALT00000020480	protein_coding	1
52041356	CT	CGT	ins	downstream_gene_variant	MODIFIER	RBFOX2	ENSGALG00000012540	ENSGALT00000020480	protein_coding	1
52073671	A	T	snp	intergenic_variant	MODIFIER
52088279	GCA	TGC	mnp	intron_variant	MODIFIER	RASD2	ENSGALG00000012542	ENSGALT00000020485	protein_coding	-1
52108603	ATTT	AC	complex	intergenic_variant	MODIFIER
52111221	GT	CC	mnp	intergenic_variant	MODIFIER
52111986	GA	GGAAA	ins	intergenic_variant	MODIFIER
52118052	CTTTTTTTTTTTTTTTTTA	CTTTTTTTTTTTTTTTTTTTTA	ins	intergenic_variant	MODIFIER
52118315	CA	TG	mnp	intergenic_variant	MODIFIER
52122643	AT	AAAATT	ins	intergenic_variant	MODIFIER
52132369	TG	AA	mnp	intergenic_variant	MODIFIER
52135614	CA	TG	mnp	intergenic_variant	MODIFIER
52145188	CCACACACACACACACACAC	CCACACACACACACACACACAC	ins	intron_variant	MODIFIER	MCM5	ENSGALG00000012546	ENSGALT00000020490	protein_coding	-1
52165035	TG	CA	mnp	downstream_gene_variant	MODIFIER	TOM1	ENSGALG00000012552	ENSGALT00000020498	protein_coding	-1
52166658	TT	CC	mnp	downstream_gene_variant	MODIFIER	TOM1	ENSGALG00000012552	ENSGALT00000020498	protein_coding	-1
52177799	CTAC	CCCTGTC	complex	intron_variant	MODIFIER	TOM1	ENSGALG00000012552	ENSGALT00000020498	protein_coding	-1
52187714	A	G	snp	intron_variant	MODIFIER	TOM1	ENSGALG00000012552	ENSGALT00000020498	protein_coding	-1
52201759	AT	GA	mnp	intron_variant	MODIFIER	HMGXB4	ENSGALG00000012556	ENSGALT00000020504	protein_coding	-1
52201808	TCCCGC	TC	del	intron_variant	MODIFIER	HMGXB4	ENSGALG00000012556	ENSGALT00000020504	protein_coding	-1
52216109	CA	TG	mnp	intergenic_variant	MODIFIER
52222377	ATTTTTTTTTTTTG	ATTTTTTTTTTTTTTG	ins	intergenic_variant	MODIFIER
52226868	TACAGGGTTGA	TA	del	intergenic_variant	MODIFIER
52238529	ATT	AA	complex	intergenic_variant	MODIFIER
52241878	AA	TG	mnp	intergenic_variant	MODIFIER
52242285	AA	GG	mnp	intergenic_variant	MODIFIER
52242297	CG	TA	mnp	intergenic_variant	MODIFIER
52243588	CTT	CTTT	ins	intergenic_variant	MODIFIER
52266094	TG	CA	mnp	intergenic_variant	MODIFIER
52266296	G	T	snp	intergenic_variant	MODIFIER
52270016	CAAC	CT	complex	intergenic_variant	MODIFIER
52271843	CAA	CA	del	intergenic_variant	MODIFIER
52272515	GTTTTTTTTTC	GTTTTTTTTC	del	intergenic_variant	MODIFIER
52272875	TCT	CTC	mnp	intergenic_variant	MODIFIER
52280024	TAA	TA	del	intergenic_variant	MODIFIER
52281476	TT	AA	mnp	intergenic_variant	MODIFIER
52281681	GT	GGTT	ins	intergenic_variant	MODIFIER
52281690	GT	GG	snp	intergenic_variant	MODIFIER
52283576	GAAAAAAT	GAAAAAT	del	intergenic_variant	MODIFIER
52287368	AA	AAATA	ins	downstream_gene_variant	MODIFIER	ISX	ENSGALG00000012557	ENSGALT00000020505	protein_coding	-1
52323884	AA	CC	mnp	intergenic_variant	MODIFIER
52332217	AA	AAAAACAAACA	ins	intergenic_variant	MODIFIER
52335120	AGAAGA	AAAAAA	complex	intergenic_variant	MODIFIER
52338325	CT	TC	mnp	intergenic_variant	MODIFIER
52338465	CTTTTTTTTC	CTTTTTTTTTTC	ins	intergenic_variant	MODIFIER
52339199	GG	AA	mnp	intergenic_variant	MODIFIER
52341229	C	G	snp	intergenic_variant	MODIFIER
52365686	CAAAAAAAAAAAAAAAG	CAAAAAAAAAAAAAAAAG	ins	intergenic_variant	MODIFIER
52392663	G	C	snp	intron_variant&non_coding_transcript_variant	MODIFIER		ENSGALG00000036131	ENSGALT00000053319	lincRNA	-1
52393816	CTTTTTTTTTTTTTC	CTTTTTTTTTTTTTTTC	ins	intron_variant&non_coding_transcript_variant	MODIFIER		ENSGALG00000036131	ENSGALT00000053319	lincRNA	-1
52394307	A	G	snp	intron_variant&non_coding_transcript_variant	MODIFIER		ENSGALG00000036131	ENSGALT00000053319	lincRNA	-1
52394391	TG	GA	mnp	intron_variant&non_coding_transcript_variant	MODIFIER		ENSGALG00000036131	ENSGALT00000053319	lincRNA	-1
52394395	A	G	snp	intron_variant&non_coding_transcript_variant	MODIFIER		ENSGALG00000036131	ENSGALT00000053319	lincRNA	-1
52394410	A	G	snp	intron_variant&non_coding_transcript_variant	MODIFIER		ENSGALG00000036131	ENSGALT00000053319	lincRNA	-1
52403863	CTTTTTTTTTTTTTTTTTTTTTG	CTTTTTTTTTTTTTTTTTTTG	del	upstream_gene_variant	MODIFIER		ENSGALG00000036131	ENSGALT00000053319	lincRNA	-1
52445999	AG	GA	mnp	intergenic_variant	MODIFIER
52453087	TC	TTCCC	ins	intergenic_variant	MODIFIER
52456323	GAAAAAAAAAAAAAAG	GAAAAAAAAAAAAAAAG	ins	intergenic_variant	MODIFIER
52457299	TG	CA	mnp	intergenic_variant	MODIFIER
52467270	GATACTTA	GATACTTATACTTA	ins	intergenic_variant	MODIFIER
52473877	ATTTTTTTTTTA	ATTTTTTTTTA	del	intergenic_variant	MODIFIER
52497020	AG	AGTGTTG	ins	intergenic_variant	MODIFIER
52506669	TTCATAGAAT	TTCATAGAATCATAGAAT	ins	intergenic_variant	MODIFIER
52509813	GAAAAAAAAAAAAAAAAT	GAAAAAAAAAAAAAAT	del	intergenic_variant	MODIFIER
52578125	GAAAAAAAAG	GAAAAAAAAAAG	ins	intergenic_variant	MODIFIER
52579322	GTTTTTTTTTTTTTTTC	GTTTTTTTTTTTTTTTTTC	ins	intergenic_variant	MODIFIER
52599851	AAA	AGGG	complex	intergenic_variant	MODIFIER
52600866	AA	CG	mnp	intergenic_variant	MODIFIER
52619021	C	A	snp	intergenic_variant	MODIFIER
52643959	AGG	AGGG	ins	intergenic_variant	MODIFIER
52675045	GTT	GG	complex	intergenic_variant	MODIFIER
52687767	CT	CAT	ins	upstream_gene_variant	MODIFIER		ENSGALG00000033632	ENSGALT00000049422	lincRNA	-1
52689356	CAAAAAAC	CAAAAAC	del	upstream_gene_variant	MODIFIER		ENSGALG00000033632	ENSGALT00000049422	lincRNA	-1
52692324	CAAAAAAAAAAC	CAACAAAAAC	complex	intron_variant&non_coding_transcript_variant	MODIFIER		ENSGALG00000033632	ENSGALT00000063551	lincRNA	-1
52702177	AA	ATA	ins	intergenic_variant	MODIFIER
52703027	AAAGA	AA	del	intergenic_variant	MODIFIER
52731826	TAATAAA	TA	del	intron_variant	MODIFIER	LARGE	ENSGALG00000012559	ENSGALT00000020508	protein_coding	1
52748541	CTTT	CC	complex	intron_variant	MODIFIER	LARGE	ENSGALG00000012559	ENSGALT00000020508	protein_coding	1
52751697	TAAAAAAAAAAAAAAAAG	TAAAAAAAAAAAAAAAAAG	ins	intron_variant	MODIFIER	LARGE	ENSGALG00000012559	ENSGALT00000020508	protein_coding	1
52757667	CTGTGTGTGTGT	CTGTGTGTGTGTGTGT	ins	intron_variant	MODIFIER	LARGE	ENSGALG00000012559	ENSGALT00000020508	protein_coding	1
52794561	ATTT	AA	complex	intron_variant	MODIFIER	LARGE	ENSGALG00000012559	ENSGALT00000020508	protein_coding	1
52802336	GTTCT	GTTCTTCT	ins	intron_variant	MODIFIER	LARGE	ENSGALG00000012559	ENSGALT00000020508	protein_coding	1
52803688	CA	TG	mnp	intron_variant	MODIFIER	LARGE	ENSGALG00000012559	ENSGALT00000020508	protein_coding	1
52805666	CAG	CAAG	ins	intron_variant	MODIFIER	LARGE	ENSGALG00000012559	ENSGALT00000020508	protein_coding	1
52806595	GT	GTATGTGTATAT	ins	intron_variant	MODIFIER	LARGE	ENSGALG00000012559	ENSGALT00000020508	protein_coding	1
52807170	GA	TG	mnp	intron_variant	MODIFIER	LARGE	ENSGALG00000012559	ENSGALT00000020508	protein_coding	1
52829077	CTC	CAAAGTGCACGTT	complex	intron_variant	MODIFIER	LARGE	ENSGALG00000012559	ENSGALT00000020508	protein_coding	1
52831291	CG	CAT	complex	intron_variant	MODIFIER	LARGE	ENSGALG00000012559	ENSGALT00000020508	protein_coding	1
52834804	AG	CA	mnp	intron_variant	MODIFIER	LARGE	ENSGALG00000012559	ENSGALT00000020508	protein_coding	1
52834910	ATTTTTTTTTTTTTA	ATTTTTTTTTTA	del	intron_variant	MODIFIER	LARGE	ENSGALG00000012559	ENSGALT00000020508	protein_coding	1
52855298	TG	CA	mnp	intron_variant	MODIFIER	LARGE	ENSGALG00000012559	ENSGALT00000020508	protein_coding	1
52855422	TAG	TGAA	complex	intron_variant	MODIFIER	LARGE	ENSGALG00000012559	ENSGALT00000020508	protein_coding	1
52858154	CA	TG	mnp	intron_variant	MODIFIER	LARGE	ENSGALG00000012559	ENSGALT00000020508	protein_coding	1
52866366	TTCTCTTCA	TAGTTG	complex	intron_variant	MODIFIER	LARGE	ENSGALG00000012559	ENSGALT00000020508	protein_coding	1
52869709	CTTTTTTTTTTTTTTC	CTTTTTTTTTTTTTC	del	intron_variant	MODIFIER	LARGE	ENSGALG00000012559	ENSGALT00000020508	protein_coding	1
52874440	TAACAGGAC	TTTT	complex	intron_variant	MODIFIER	LARGE	ENSGALG00000012559	ENSGALT00000020508	protein_coding	1
52875835	TCT	TT	del	intron_variant	MODIFIER	LARGE	ENSGALG00000012559	ENSGALT00000020508	protein_coding	1
52882549	AA	AATA	ins	intron_variant	MODIFIER	LARGE	ENSGALG00000012559	ENSGALT00000020508	protein_coding	1
52882554	A	T	snp	intron_variant	MODIFIER	LARGE	ENSGALG00000012559	ENSGALT00000020508	protein_coding	1
52882559	C	T	snp	intron_variant	MODIFIER	LARGE	ENSGALG00000012559	ENSGALT00000020508	protein_coding	1
52889364	AA	AGA	ins	intron_variant	MODIFIER	LARGE	ENSGALG00000012559	ENSGALT00000020508	protein_coding	1
52902439	TG	CA	mnp	intron_variant	MODIFIER	LARGE	ENSGALG00000012559	ENSGALT00000020508	protein_coding	1
52921538	C	T	snp	intron_variant	MODIFIER	LARGE	ENSGALG00000012559	ENSGALT00000020508	protein_coding	1
52922784	GTTTTTTTTTTTC	GTTTTTTTTCC	complex	intron_variant	MODIFIER	LARGE	ENSGALG00000012559	ENSGALT00000020508	protein_coding	1
52928326	C	T	snp	intron_variant	MODIFIER	LARGE	ENSGALG00000012559	ENSGALT00000020508	protein_coding	1
52932284	GGAAAAAA	GA	del	intron_variant	MODIFIER	LARGE	ENSGALG00000012559	ENSGALT00000020508	protein_coding	1
52932303	G	A	snp	intron_variant	MODIFIER	LARGE	ENSGALG00000012559	ENSGALT00000020508	protein_coding	1
52932874	CA	TG	mnp	intron_variant	MODIFIER	LARGE	ENSGALG00000012559	ENSGALT00000020508	protein_coding	1
52932968	ATGCATCCA	AA	del	intron_variant	MODIFIER	LARGE	ENSGALG00000012559	ENSGALT00000020508	protein_coding	1
52933043	C	G	snp	intron_variant	MODIFIER	LARGE	ENSGALG00000012559	ENSGALT00000020508	protein_coding	1
52933758	CA	TG	mnp	intron_variant	MODIFIER	LARGE	ENSGALG00000012559	ENSGALT00000020508	protein_coding	1
52933828	CAC	TGT	mnp	intron_variant	MODIFIER	LARGE	ENSGALG00000012559	ENSGALT00000020508	protein_coding	1
52934909	AT	GC	mnp	intron_variant	MODIFIER	LARGE	ENSGALG00000012559	ENSGALT00000020508	protein_coding	1
52934993	CTTTTTTTA	CTTTTTTTTA	ins	intron_variant	MODIFIER	LARGE	ENSGALG00000012559	ENSGALT00000020508	protein_coding	1
52937777	TT	TGT	ins	intron_variant	MODIFIER	LARGE	ENSGALG00000012559	ENSGALT00000020508	protein_coding	1
52952521	TG	CA	mnp	intron_variant	MODIFIER	LARGE	ENSGALG00000012559	ENSGALT00000020508	protein_coding	1
52953112	TG	CA	mnp	intron_variant	MODIFIER	LARGE	ENSGALG00000012559	ENSGALT00000020508	protein_coding	1
52953745	CC	TG	mnp	intron_variant	MODIFIER	LARGE	ENSGALG00000012559	ENSGALT00000020508	protein_coding	1
52953973	AC	ATATAAAGTA	complex	intron_variant	MODIFIER	LARGE	ENSGALG00000012559	ENSGALT00000020508	protein_coding	1
52953978	C	G	snp	intron_variant	MODIFIER	LARGE	ENSGALG00000012559	ENSGALT00000020508	protein_coding	1
52953981	ATACTTTACA	AG	complex	intron_variant	MODIFIER	LARGE	ENSGALG00000012559	ENSGALT00000020508	protein_coding	1
52954280	T	C	snp	intron_variant	MODIFIER	LARGE	ENSGALG00000012559	ENSGALT00000020508	protein_coding	1
52954282	AGT	AGGT	ins	intron_variant	MODIFIER	LARGE	ENSGALG00000012559	ENSGALT00000020508	protein_coding	1
52954686	CA	TG	mnp	intron_variant	MODIFIER	LARGE	ENSGALG00000012559	ENSGALT00000020508	protein_coding	1
52973198	TG	CA	mnp	intron_variant	MODIFIER	LARGE	ENSGALG00000012559	ENSGALT00000020508	protein_coding	1
52973201	AC	ACACTC	ins	intron_variant	MODIFIER	LARGE	ENSGALG00000012559	ENSGALT00000020508	protein_coding	1
52973299	T	G	snp	intron_variant	MODIFIER	LARGE	ENSGALG00000012559	ENSGALT00000020508	protein_coding	1
52974416	CG	TA	mnp	intron_variant	MODIFIER	LARGE	ENSGALG00000012559	ENSGALT00000020508	protein_coding	1
52984118	TGG	TG	del	intron_variant	MODIFIER	LARGE	ENSGALG00000012559	ENSGALT00000020508	protein_coding	1
52993114	CA	TG	mnp	intron_variant	MODIFIER	LARGE	ENSGALG00000012559	ENSGALT00000020508	protein_coding	1
52993401	G	A	snp	intron_variant	MODIFIER	LARGE	ENSGALG00000012559	ENSGALT00000020508	protein_coding	1
52993455	TCT	ATG	mnp	intron_variant	MODIFIER	LARGE	ENSGALG00000012559	ENSGALT00000020508	protein_coding	1
52993459	AC	ACTC	ins	intron_variant	MODIFIER	LARGE	ENSGALG00000012559	ENSGALT00000020508	protein_coding	1
52993545	TC	TCCC	ins	intron_variant	MODIFIER	LARGE	ENSGALG00000012559	ENSGALT00000020508	protein_coding	1
52993792	TG	CA	mnp	intron_variant	MODIFIER	LARGE	ENSGALG00000012559	ENSGALT00000020508	protein_coding	1
53003235	CAAAAAAAAAT	CAAAAAAAAAAAAA	complex	intron_variant	MODIFIER	LARGE	ENSGALG00000012559	ENSGALT00000020508	protein_coding	1
53036816	AGC	AGGC	ins	intergenic_variant	MODIFIER
53037067	GC	AG	mnp	intergenic_variant	MODIFIER
53057529	G	A	snp	intergenic_variant	MODIFIER
53057851	AAACCAACCAACCA	AAACCAACCA	del	intergenic_variant	MODIFIER
53064004	A	G	snp	intergenic_variant	MODIFIER
53064874	T	G	snp	intergenic_variant	MODIFIER
53066306	GG	GTGTG	ins	intergenic_variant	MODIFIER
53071558	TT	TTTTTTCT	ins	upstream_gene_variant	MODIFIER		ENSGALG00000033589	ENSGALT00000063535	protein_coding	1
53075185	ATA	ATTA	ins	intron_variant	MODIFIER		ENSGALG00000033589	ENSGALT00000063535	protein_coding	1
53082497	CA	TG	mnp	intron_variant	MODIFIER		ENSGALG00000033589	ENSGALT00000063535	protein_coding	1
53088976	G	A	snp	intron_variant	MODIFIER		ENSGALG00000033589	ENSGALT00000063535	protein_coding	1
53098717	AT	ATTTCTGT	ins	intron_variant	MODIFIER		ENSGALG00000033589	ENSGALT00000063535	protein_coding	1
53109656	C	T	snp	intron_variant	MODIFIER		ENSGALG00000033589	ENSGALT00000063535	protein_coding	1
53115617	AA	AATGA	ins	intron_variant	MODIFIER		ENSGALG00000033589	ENSGALT00000063535	protein_coding	1
53120922	AA	AAAGGA	ins	intron_variant	MODIFIER		ENSGALG00000033589	ENSGALT00000063535	protein_coding	1
53145771	G	A	snp	intron_variant	MODIFIER	TIMP3	ENSGALG00000028627	ENSGALT00000046125	protein_coding	-1
53158892	AG	CA	mnp	intron_variant	MODIFIER	TIMP3	ENSGALG00000028627	ENSGALT00000046125	protein_coding	-1
53161735	ATTTTTTTTTTC	ATTTTTTTTTTTC	ins	intron_variant	MODIFIER	TIMP3	ENSGALG00000028627	ENSGALT00000046125	protein_coding	-1
53177481	CT	CGT	ins	intron_variant	MODIFIER	TIMP3	ENSGALG00000028627	ENSGALT00000046125	protein_coding	-1
53181873	GAA	GAAA	ins	upstream_gene_variant	MODIFIER	TIMP3	ENSGALG00000028627	ENSGALT00000046125	protein_coding	-1
53193592	ATTTTTTTTTC	ATTTTTTTTTTTC	ins	intergenic_variant	MODIFIER
53195694	GA	GCA	ins	intergenic_variant	MODIFIER
53195720	TCCCCCCCT	TCCCCCCCCT	ins	intergenic_variant	MODIFIER
53196205	CA	TG	mnp	intergenic_variant	MODIFIER
53197435	ATCTC	AC	del	intergenic_variant	MODIFIER
53198164	GAAAAAAAAAAAAAG	GAAAAAAAAAAAAAAG	ins	intergenic_variant	MODIFIER
53204304	TTCT	TTCTCT	ins	intergenic_variant	MODIFIER
53221718	CTTTTTTTTTTTTTTTC	CTTTTTTTTTTTTTTTTC	ins	intergenic_variant	MODIFIER
53236186	TAAAAAAAAAAAAAAT	TAAAAAAAAAAAAAAAAAT	ins	intergenic_variant	MODIFIER
53242070	GT	AC	mnp	intergenic_variant	MODIFIER
53244286	AG	GA	mnp	intergenic_variant	MODIFIER
53255164	CA	CCAT	complex	intron_variant	MODIFIER		ENSGALG00000037302	ENSGALT00000050056	protein_coding	1
53260589	TA	TGTAA	ins	intron_variant	MODIFIER		ENSGALG00000037302	ENSGALT00000050056	protein_coding	1
53264271	CAAAAAAAAAAAAAC	CAAAAAAAAAAAC	del	intron_variant	MODIFIER		ENSGALG00000037302	ENSGALT00000050056	protein_coding	1
53271207	GA	GACCTTATCAATACACTACTA	ins	downstream_gene_variant	MODIFIER		ENSGALG00000037302	ENSGALT00000050056	protein_coding	1
53271718	CA	TG	mnp	downstream_gene_variant	MODIFIER		ENSGALG00000037302	ENSGALT00000050056	protein_coding	1
53273376	TC	CT	mnp	downstream_gene_variant	MODIFIER	FBXO7	ENSGALG00000012569	ENSGALT00000020524	protein_coding	-1
53277785	CG	AA	mnp	downstream_gene_variant	MODIFIER	FBXO7	ENSGALG00000012569	ENSGALT00000020524	protein_coding	-1
53281666	A	T	snp	intron_variant	MODIFIER	FBXO7	ENSGALG00000012569	ENSGALT00000020524	protein_coding	-1
53285238	GAAAAAAAAAAAG	GAAAAAAAAAAG	del	intron_variant	MODIFIER	FBXO7	ENSGALG00000012569	ENSGALT00000020524	protein_coding	-1
53285886	ACA	ACCA	ins	intron_variant	MODIFIER	FBXO7	ENSGALG00000012569	ENSGALT00000020524	protein_coding	-1
53313984	GTTTGTTTCT	GT	del	intergenic_variant	MODIFIER
53317852	CACAG	CCTT	complex	upstream_gene_variant	MODIFIER		ENSGALG00000039479	ENSGALT00000074512	protein_coding	1
53317859	AGT	ATTCTTCTGA	complex	upstream_gene_variant	MODIFIER		ENSGALG00000039479	ENSGALT00000074512	protein_coding	1
53324472	CTGGGATT	CG	complex	intron_variant	MODIFIER		ENSGALG00000039479	ENSGALT00000074512	protein_coding	1
53333703	TGCGGGC	TGT	complex	upstream_gene_variant	MODIFIER	RTCB	ENSGALG00000012611	ENSGALT00000020590	protein_coding	1
53336373	AATTTTTTCAAAAAAAGCTTTTT	AT	del	upstream_gene_variant	MODIFIER	RTCB	ENSGALG00000012611	ENSGALT00000020590	protein_coding	1
53341186	A	G	snp	intron_variant	MODIFIER	RTCB	ENSGALG00000012611	ENSGALT00000020590	protein_coding	1
53341205	G	A	snp	intron_variant	MODIFIER	RTCB	ENSGALG00000012611	ENSGALT00000020590	protein_coding	1
53345459	C	G	snp	intron_variant	MODIFIER	RTCB	ENSGALG00000012611	ENSGALT00000020590	protein_coding	1
53345463	T	C	snp	intron_variant	MODIFIER	RTCB	ENSGALG00000012611	ENSGALT00000020590	protein_coding	1
53347702	GTTTTTTTC	GTTTTTTTTC	ins	intron_variant	MODIFIER	RTCB	ENSGALG00000012611	ENSGALT00000020590	protein_coding	1
53354014	CA	TG	mnp	downstream_gene_variant	MODIFIER	RTCB	ENSGALG00000012611	ENSGALT00000020590	protein_coding	1
53357736	AC	GT	mnp	intergenic_variant	MODIFIER
53358885	TAAAAAAAAAAAAAAAAAG	TAAAAAAAAAAAAAAAAAAG	ins	intergenic_variant	MODIFIER
53359440	TGGGGGT	TGGGGT	del	intergenic_variant	MODIFIER
53359457	GGT	GTTGG	complex	intergenic_variant	MODIFIER
53361733	CA	TG	mnp	intergenic_variant	MODIFIER
53366268	AC	GT	mnp	downstream_gene_variant	MODIFIER	ASCL4	ENSGALG00000019304	ENSGALT00000030574	protein_coding	-1
53379733	AGA	AA	del	intron_variant	MODIFIER	PRDM4	ENSGALG00000012619	ENSGALT00000020600	protein_coding	1
53379737	A	G	snp	intron_variant	MODIFIER	PRDM4	ENSGALG00000012619	ENSGALT00000020600	protein_coding	1
53382000	CTCTGTGATTCTGTGATT	CTCTGTGATT	del	intron_variant	MODIFIER	PRDM4	ENSGALG00000012619	ENSGALT00000020600	protein_coding	1
53382834	TC	TGA	complex	intron_variant	MODIFIER	PRDM4	ENSGALG00000012619	ENSGALT00000020600	protein_coding	1
53406169	CGTG	CG	del	intron_variant	MODIFIER	PWP1	ENSGALG00000012631	ENSGALT00000020617	protein_coding	-1
53409938	TG	CA	mnp	upstream_gene_variant	MODIFIER	PWP1	ENSGALG00000012631	ENSGALT00000020617	protein_coding	-1
53419817	AGTT	CAGA	mnp	intergenic_variant	MODIFIER
53420644	CC	TT	mnp	intergenic_variant	MODIFIER
53429064	CTTTTTTTTTTTTTTTTG	CTTTTTTTTTTTTTTG	del	intron_variant	MODIFIER	BTBD11	ENSGALG00000039595	ENSGALT00000060692	protein_coding	-1
53452103	CT	CTCCCAGAGAT	ins	intron_variant	MODIFIER	BTBD11	ENSGALG00000039595	ENSGALT00000060692	protein_coding	-1
53469441	AACGA	AA	del	intron_variant	MODIFIER	BTBD11	ENSGALG00000039595	ENSGALT00000060692	protein_coding	-1
53469472	CA	TG	mnp	intron_variant	MODIFIER	BTBD11	ENSGALG00000039595	ENSGALT00000060692	protein_coding	-1
53469769	AG	CA	mnp	intron_variant	MODIFIER	BTBD11	ENSGALG00000039595	ENSGALT00000060692	protein_coding	-1
53474680	AGG	AGGG	ins	intron_variant	MODIFIER	BTBD11	ENSGALG00000039595	ENSGALT00000060692	protein_coding	-1
53475152	TTT	AAA	mnp	intron_variant	MODIFIER	BTBD11	ENSGALG00000039595	ENSGALT00000060692	protein_coding	-1
53475202	AT	GC	mnp	intron_variant	MODIFIER	BTBD11	ENSGALG00000039595	ENSGALT00000060692	protein_coding	-1
53478467	TG	CC	mnp	intron_variant	MODIFIER	BTBD11	ENSGALG00000039595	ENSGALT00000060692	protein_coding	-1
53478595	TG	CA	mnp	intron_variant	MODIFIER	BTBD11	ENSGALG00000039595	ENSGALT00000060692	protein_coding	-1
53478660	C	A	snp	intron_variant	MODIFIER	BTBD11	ENSGALG00000039595	ENSGALT00000060692	protein_coding	-1
53478664	CA	GG	mnp	intron_variant	MODIFIER	BTBD11	ENSGALG00000039595	ENSGALT00000060692	protein_coding	-1
53488031	T	C	snp	upstream_gene_variant	MODIFIER	BTBD11	ENSGALG00000039595	ENSGALT00000060692	protein_coding	-1
53506851	TG	CA	mnp	intergenic_variant	MODIFIER
53510063	AC	GT	mnp	intergenic_variant	MODIFIER
53510822	CATATATATATATATG	CATATATATATATATATG	ins	intergenic_variant	MODIFIER
53515686	CAAAAAAAAAAAAAG	CAAAAAAAAAAG	del	intergenic_variant	MODIFIER
53521764	TG	CA	mnp	intergenic_variant	MODIFIER
53525164	TT	GA	mnp	intergenic_variant	MODIFIER
53525444	GT	CC	mnp	intergenic_variant	MODIFIER
53530109	GTGCTGCTGCC	GTGCTGCTGCTGCC	ins	intergenic_variant	MODIFIER
53530128	CC	CGC	ins	intergenic_variant	MODIFIER
53530656	CTC	CC	del	intergenic_variant	MODIFIER
53532492	GCCAGTC	GC	del	intergenic_variant	MODIFIER
53545841	CC	CTC	ins	intergenic_variant	MODIFIER
53546561	AAAGAAGA	AAAGA	del	intergenic_variant	MODIFIER
53547392	TCTAGAGAAGC	TCTAGAGAAGCTAGAGAAGC	ins	intergenic_variant	MODIFIER
53547814	TT	TTTTATTTTATTTTTAT	ins	intergenic_variant	MODIFIER
53555940	TTTCTTCT	TTTCT	del	intergenic_variant	MODIFIER
53558544	AGA	AACTCCTGC	complex	intergenic_variant	MODIFIER
53558548	GG	CC	mnp	intergenic_variant	MODIFIER
53558551	AT	AGTGT	ins	intergenic_variant	MODIFIER
53560899	CA	TG	mnp	intergenic_variant	MODIFIER
53562397	TAA	TA	del	intergenic_variant	MODIFIER
53565056	AA	AACA	ins	intergenic_variant	MODIFIER
53580158	AG	TT	mnp	intergenic_variant	MODIFIER
53582290	TAAAAAAAAAAAAAAAG	TAAAAAAAAAAAAAAG	del	intergenic_variant	MODIFIER
53584427	GACAGTGAC	GT	complex	intergenic_variant	MODIFIER
53584437	CC	CTTGGC	ins	intergenic_variant	MODIFIER
53590963	CC	CTC	ins	downstream_gene_variant	MODIFIER		ENSGALG00000038647	ENSGALT00000081441	protein_coding	-1
53591247	CG	GT	mnp	downstream_gene_variant	MODIFIER		ENSGALG00000038647	ENSGALT00000081441	protein_coding	-1
53592237	TA	TGG	complex	downstream_gene_variant	MODIFIER		ENSGALG00000038647	ENSGALT00000081441	protein_coding	-1
53594307	G	C	snp	downstream_gene_variant	MODIFIER		ENSGALG00000038647	ENSGALT00000081441	protein_coding	-1
53594352	C	T	snp	downstream_gene_variant	MODIFIER		ENSGALG00000038647	ENSGALT00000081441	protein_coding	-1
53596072	CT	GG	mnp	upstream_gene_variant	MODIFIER		ENSGALG00000038647	ENSGALT00000081441	protein_coding	-1
53598471	TCTTTTCC	TC	del	upstream_gene_variant	MODIFIER		ENSGALG00000038647	ENSGALT00000081441	protein_coding	-1
53599315	TT	AC	mnp	upstream_gene_variant	MODIFIER		ENSGALG00000038647	ENSGALT00000081441	protein_coding	-1
53599390	CA	TG	mnp	upstream_gene_variant	MODIFIER		ENSGALG00000038647	ENSGALT00000081441	protein_coding	-1
53601969	T	C	snp	intergenic_variant	MODIFIER
53601998	TT	TGT	ins	intergenic_variant	MODIFIER
53607252	CA	TG	mnp	intergenic_variant	MODIFIER
53616541	ATC	ATTC	ins	intergenic_variant	MODIFIER
53621134	ACAC	AAT	complex	intergenic_variant	MODIFIER
53621139	CA	CTTA	ins	intergenic_variant	MODIFIER
53625082	TAAAAAAAAAAC	TAAAAAAAAAAAC	ins	intergenic_variant	MODIFIER
53627190	AACACACACACACACACACA	AACACACACACACACACA	del	intergenic_variant	MODIFIER
53632257	GGAA	GA	del	intergenic_variant	MODIFIER
53634523	ATTTTTTTTC	ATTTCTTTC	complex	intergenic_variant	MODIFIER
53634629	GCCCC	GCTG	complex	intergenic_variant	MODIFIER
53639121	CA	TG	mnp	downstream_gene_variant	MODIFIER	CRY1	ENSGALG00000012638	ENSGALT00000020627	protein_coding	-1
53639733	TT	TTCACTTGCTGT	ins	downstream_gene_variant	MODIFIER	CRY1	ENSGALG00000012638	ENSGALT00000020627	protein_coding	-1
53645152	AC	AGC	ins	intron_variant	MODIFIER	CRY1	ENSGALG00000012638	ENSGALT00000020627	protein_coding	-1
53645499	TCC	TC	del	intron_variant	MODIFIER	CRY1	ENSGALG00000012638	ENSGALT00000020627	protein_coding	-1
53645732	GAAAAAAAAAT	GAAAAAAAT	del	intron_variant	MODIFIER	CRY1	ENSGALG00000012638	ENSGALT00000020627	protein_coding	-1
53649887	GAAAAAAAAAAT	GAAAAAAAAAAAT	ins	intron_variant	MODIFIER	CRY1	ENSGALG00000012638	ENSGALT00000020627	protein_coding	-1
53660230	TTGT	TA	complex	intron_variant	MODIFIER	CRY1	ENSGALG00000012638	ENSGALT00000020627	protein_coding	-1
53661635	CAGG	CG	del	intron_variant	MODIFIER	CRY1	ENSGALG00000012638	ENSGALT00000020627	protein_coding	-1
53661642	CG	CCTG	ins	intron_variant	MODIFIER	CRY1	ENSGALG00000012638	ENSGALT00000020627	protein_coding	-1
53665202	CC	TT	mnp	intron_variant	MODIFIER	CRY1	ENSGALG00000012638	ENSGALT00000020627	protein_coding	-1
53665335	GA	GGAA	ins	intron_variant	MODIFIER	CRY1	ENSGALG00000012638	ENSGALT00000020627	protein_coding	-1
53665608	TAAAAAT	TAAAAAAAT	ins	intron_variant	MODIFIER	CRY1	ENSGALG00000012638	ENSGALT00000020627	protein_coding	-1
53675319	AGAA	AAG	complex	intron_variant	MODIFIER	CRY1	ENSGALG00000012638	ENSGALT00000020627	protein_coding	-1
53676324	G	C	snp	intron_variant	MODIFIER	CRY1	ENSGALG00000012638	ENSGALT00000020627	protein_coding	-1
53677293	C	G	snp	upstream_gene_variant	MODIFIER	CRY1	ENSGALG00000012638	ENSGALT00000020627	protein_coding	-1
53681593	ATTGTTGTTGTTGTTGG	ATTGTTGTTGG	del	upstream_gene_variant	MODIFIER	CRY1	ENSGALG00000012638	ENSGALT00000020627	protein_coding	-1
53685559	GCT	GCCT	ins	downstream_gene_variant	MODIFIER	MTERF2	ENSGALG00000012639	ENSGALT00000020628	protein_coding	1
53687292	TTGT	TT	del	downstream_gene_variant	MODIFIER	MTERF2	ENSGALG00000012639	ENSGALT00000020628	protein_coding	1
53690438	CA	TG	mnp	intron_variant	MODIFIER	TMEM263	ENSGALG00000012640	ENSGALT00000020629	protein_coding	-1
53692443	TTCC	TC	del	intron_variant	MODIFIER	TMEM263	ENSGALG00000012640	ENSGALT00000020629	protein_coding	-1
53693470	TG	TTGG	ins	intron_variant	MODIFIER	TMEM263	ENSGALG00000012640	ENSGALT00000020629	protein_coding	-1
53697568	GC	GCCACAGCC	ins	intron_variant	MODIFIER	TMEM263	ENSGALG00000012640	ENSGALT00000020629	protein_coding	-1
53700204	CA	TG	mnp	upstream_gene_variant	MODIFIER	TMEM263	ENSGALG00000012640	ENSGALT00000020629	protein_coding	-1
53700516	GG	GGATGGATGGGTGGATG	ins	upstream_gene_variant	MODIFIER	TMEM263	ENSGALG00000012640	ENSGALT00000020629	protein_coding	-1
53705684	TG	GA	mnp	intergenic_variant	MODIFIER
53706009	TC	GT	mnp	intergenic_variant	MODIFIER
53708473	ACCCCCCCCG	ACCCCCCCG	del	intergenic_variant	MODIFIER
53717031	CTTTTTTTTTTTTC	CTTTTTTTTTTTTTTTTTTTC	ins	intergenic_variant	MODIFIER
53717331	GCC	GC	del	intergenic_variant	MODIFIER
53717475	TT	AC	mnp	intergenic_variant	MODIFIER
53717480	TT	AC	mnp	intergenic_variant	MODIFIER
53717485	TT	AC	mnp	intergenic_variant	MODIFIER
53717490	CT	AC	mnp	intergenic_variant	MODIFIER
53724436	AAG	ATAC	complex	downstream_gene_variant	MODIFIER	RIC8B	ENSGALG00000029484	ENSGALT00000047518	protein_coding	-1
53751981	CCCC	TTTT	mnp	intron_variant	MODIFIER	RIC8B	ENSGALG00000029484	ENSGALT00000047518	protein_coding	-1
53758318	A	G	snp	upstream_gene_variant	MODIFIER	RIC8B	ENSGALG00000029484	ENSGALT00000047518	protein_coding	-1
53760972	TC	CT	mnp	downstream_gene_variant	MODIFIER	RFX4	ENSGALG00000012647	ENSGALT00000020640	protein_coding	-1
53785331	CAT	CAAT	ins	intron_variant	MODIFIER	RFX4	ENSGALG00000012647	ENSGALT00000020640	protein_coding	-1
53808291	GGGTA	GGGAA	snp	intron_variant	MODIFIER	RFX4	ENSGALG00000012647	ENSGALT00000020640	protein_coding	-1
53808296	AG	CA	mnp	intron_variant	MODIFIER	RFX4	ENSGALG00000012647	ENSGALT00000020640	protein_coding	-1
53810438	A	C	snp	intron_variant	MODIFIER	RFX4	ENSGALG00000012647	ENSGALT00000020640	protein_coding	-1
53810440	G	C	snp	intron_variant	MODIFIER	RFX4	ENSGALG00000012647	ENSGALT00000020640	protein_coding	-1
53815233	TTTTCT	TT	del	intron_variant	MODIFIER	RFX4	ENSGALG00000012647	ENSGALT00000020640	protein_coding	-1
53817192	CTTT	CT	del	intron_variant	MODIFIER	RFX4	ENSGALG00000012647	ENSGALT00000020640	protein_coding	-1
53817198	GG	GTG	ins	intron_variant	MODIFIER	RFX4	ENSGALG00000012647	ENSGALT00000020640	protein_coding	-1
53819939	GTTTTTTTTTTTG	GTTTTTTTTTTG	del	intron_variant	MODIFIER	RFX4	ENSGALG00000012647	ENSGALT00000020640	protein_coding	-1
53829632	TAAA	TAT	complex	intron_variant	MODIFIER	RFX4	ENSGALG00000012647	ENSGALT00000020640	protein_coding	-1
53844083	TAAAAAAAAAAAAAAAAAG	TAAAAAAAAAAAAG	del	intron_variant	MODIFIER	RFX4	ENSGALG00000012647	ENSGALT00000020640	protein_coding	-1
53853080	AAAAGAAGA	AA	del	intron_variant	MODIFIER	RFX4	ENSGALG00000012647	ENSGALT00000020640	protein_coding	-1
53854435	CTTTTTTTTTTA	CTTTTTTTTTTTA	ins	upstream_gene_variant	MODIFIER	RFX4	ENSGALG00000012647	ENSGALT00000020640	protein_coding	-1
53857950	CC	TT	mnp	upstream_gene_variant	MODIFIER	RFX4	ENSGALG00000012647	ENSGALT00000020640	protein_coding	-1
53857953	G	A	snp	upstream_gene_variant	MODIFIER	RFX4	ENSGALG00000012647	ENSGALT00000020640	protein_coding	-1
53859889	TT	TTTTGCT	ins	downstream_gene_variant	MODIFIER	POLR3B	ENSGALG00000012655	ENSGALT00000020649	protein_coding	-1
53868459	GAAAAAAAAAT	GAAAAAAAAT	del	intron_variant	MODIFIER	POLR3B	ENSGALG00000012655	ENSGALT00000020649	protein_coding	-1
53886181	CACATA	CACATACATA	ins	intron_variant	MODIFIER	POLR3B	ENSGALG00000012655	ENSGALT00000020649	protein_coding	-1
53890863	CA	TG	mnp	intron_variant	MODIFIER	POLR3B	ENSGALG00000012655	ENSGALT00000020649	protein_coding	-1
53890871	AC	GT	mnp	intron_variant	MODIFIER	POLR3B	ENSGALG00000012655	ENSGALT00000020649	protein_coding	-1
53897483	CA	CCAA	ins	intron_variant	MODIFIER	POLR3B	ENSGALG00000012655	ENSGALT00000020649	protein_coding	-1
53912646	GTTTTTTTTTTTTTTTC	GTTTTTTTTTTTTTC	del	intron_variant	MODIFIER	POLR3B	ENSGALG00000012655	ENSGALT00000020649	protein_coding	-1
53931700	TC	TCCCCAGACATGC	ins	upstream_gene_variant	MODIFIER	POLR3B	ENSGALG00000012655	ENSGALT00000020649	protein_coding	-1
53932205	CAAAAAAAAAAT	CAAAAAAAAAAAAT	ins	upstream_gene_variant	MODIFIER	POLR3B	ENSGALG00000012655	ENSGALT00000020649	protein_coding	-1
53947999	GAA	GA	del	upstream_gene_variant	MODIFIER	Tcp11	ENSGALG00000012658	ENSGALT00000037684	protein_coding	-1
53948453	CACAC	CG	complex	upstream_gene_variant	MODIFIER	Tcp11	ENSGALG00000012658	ENSGALT00000037684	protein_coding	-1
53948463	TCCCCCCCT	TCCCCCT	del	upstream_gene_variant	MODIFIER	Tcp11	ENSGALG00000012658	ENSGALT00000037684	protein_coding	-1
53975011	AT	TG	mnp	intergenic_variant	MODIFIER
53976798	TG	CT	mnp	intergenic_variant	MODIFIER
53982118	TG	CA	mnp	upstream_gene_variant	MODIFIER	NUAK1	ENSGALG00000012662	ENSGALT00000020668	protein_coding	1
53983194	GG	GCG	ins	upstream_gene_variant	MODIFIER	NUAK1	ENSGALG00000012662	ENSGALT00000020668	protein_coding	1
53987421	TG	CC	mnp	intron_variant	MODIFIER	NUAK1	ENSGALG00000012662	ENSGALT00000020668	protein_coding	1
53988740	AA	TT	mnp	intron_variant	MODIFIER	NUAK1	ENSGALG00000012662	ENSGALT00000020668	protein_coding	1
53991713	TAAAAGA	TA	del	intron_variant	MODIFIER	NUAK1	ENSGALG00000012662	ENSGALT00000020668	protein_coding	1
53998397	ATTTTTTTTC	ATTTTTTTTTC	ins	intron_variant	MODIFIER	NUAK1	ENSGALG00000012662	ENSGALT00000020668	protein_coding	1
54002798	GA	TG	mnp	intron_variant	MODIFIER	NUAK1	ENSGALG00000012662	ENSGALT00000020668	protein_coding	1
54003875	CT	TC	mnp	intron_variant	MODIFIER	NUAK1	ENSGALG00000012662	ENSGALT00000020668	protein_coding	1
54004489	T	C	snp	intron_variant	MODIFIER	NUAK1	ENSGALG00000012662	ENSGALT00000020668	protein_coding	1
54014215	CTTTTTTC	CTTTTTTTC	ins	intron_variant	MODIFIER	NUAK1	ENSGALG00000012662	ENSGALT00000020668	protein_coding	1
54016129	TG	CA	mnp	intron_variant	MODIFIER	NUAK1	ENSGALG00000012662	ENSGALT00000020668	protein_coding	1
54016132	TCT	AGA	mnp	intron_variant	MODIFIER	NUAK1	ENSGALG00000012662	ENSGALT00000020668	protein_coding	1
54017108	GGTG	GG	del	intron_variant	MODIFIER	NUAK1	ENSGALG00000012662	ENSGALT00000020668	protein_coding	1
54017116	TT	TTCT	ins	intron_variant	MODIFIER	NUAK1	ENSGALG00000012662	ENSGALT00000020668	protein_coding	1
54031663	AGTC	AGTGTC	ins	downstream_gene_variant	MODIFIER	NUAK1	ENSGALG00000012662	ENSGALT00000020668	protein_coding	1
54038804	AT	TC	mnp	intron_variant&non_coding_transcript_variant	MODIFIER		ENSGALG00000041905	ENSGALT00000050983	lincRNA	-1
54039335	CG	CAAA	complex	intron_variant&non_coding_transcript_variant	MODIFIER		ENSGALG00000041905	ENSGALT00000050983	lincRNA	-1
54056563	CCAGTGGAAAGCAGTGGAAAGC	CCAGTGGAAAGC	del	intron_variant&non_coding_transcript_variant	MODIFIER		ENSGALG00000041905	ENSGALT00000050983	lincRNA	-1
54060311	CCATTTCTGTTGCCACCTC	CC	del	intron_variant&non_coding_transcript_variant	MODIFIER		ENSGALG00000041905	ENSGALT00000050983	lincRNA	-1
54061533	GAAAAAAAAAAAC	GAAAAAAAAAAC	del	intron_variant&non_coding_transcript_variant	MODIFIER		ENSGALG00000041905	ENSGALT00000050983	lincRNA	-1
54061939	CCTTCTTC	CCTTC	del	intron_variant&non_coding_transcript_variant	MODIFIER		ENSGALG00000041905	ENSGALT00000050983	lincRNA	-1
54063223	AAAAAGA	AA	del	intron_variant&non_coding_transcript_variant	MODIFIER		ENSGALG00000041905	ENSGALT00000050983	lincRNA	-1
54065473	AAC	AGCTTATTTTAA	complex	intron_variant&non_coding_transcript_variant	MODIFIER		ENSGALG00000041905	ENSGALT00000050983	lincRNA	-1
54078402	TG	CA	mnp	intron_variant&non_coding_transcript_variant	MODIFIER		ENSGALG00000041905	ENSGALT00000050983	lincRNA	-1
54079510	GAAAAAAAC	GAAAAAAC	del	intron_variant&non_coding_transcript_variant	MODIFIER		ENSGALG00000041905	ENSGALT00000050983	lincRNA	-1
54080311	TGG	TG	del	intron_variant&non_coding_transcript_variant	MODIFIER		ENSGALG00000041905	ENSGALT00000050983	lincRNA	-1
54091144	GGGTTGTTTG	GT	complex	intron_variant&non_coding_transcript_variant	MODIFIER		ENSGALG00000041905	ENSGALT00000050983	lincRNA	-1
54101298	GT	AC	mnp	intron_variant&non_coding_transcript_variant	MODIFIER		ENSGALG00000041905	ENSGALT00000050983	lincRNA	-1
54116630	TCT	TGCA	complex	intron_variant&non_coding_transcript_variant	MODIFIER		ENSGALG00000041905	ENSGALT00000050983	lincRNA	-1
54116633	GCA	GCCA	ins	intron_variant&non_coding_transcript_variant	MODIFIER		ENSGALG00000041905	ENSGALT00000050983	lincRNA	-1
54137354	CA	TG	mnp	intergenic_variant	MODIFIER
54137835	GAAAAAAAAAAAAAAAC	GAAAAAAAAAAAAAC	del	intergenic_variant	MODIFIER
54138716	TGATGCA	TA	del	intergenic_variant	MODIFIER
54141468	CG	TT	mnp	intergenic_variant	MODIFIER
54190247	GAAAAAAAAAAAAAAAAAAAC	GAAAAAAAAAAAAAAAAAC	del	intergenic_variant	MODIFIER
54215223	ATTTTTTTTG	ATTTTTTTTTTG	ins	intergenic_variant	MODIFIER
54215976	AA	GG	mnp	intergenic_variant	MODIFIER
54216666	CTTTTTTTTTTTTC	CTTTTTTTTTTTTTC	ins	intergenic_variant	MODIFIER
54218076	CT	CTTT	ins	intergenic_variant	MODIFIER
54243103	CAAAAAAAAAAC	CAAAAAAAAAAAC	ins	intron_variant	MODIFIER	C12orf75	ENSGALG00000026311	ENSGALT00000046214	protein_coding	-1
54243193	ACT	GTC	mnp	intron_variant	MODIFIER	C12orf75	ENSGALG00000026311	ENSGALT00000046214	protein_coding	-1
54243912	ATA	ATTTTTTCTT	complex	intron_variant	MODIFIER	C12orf75	ENSGALG00000026311	ENSGALT00000046214	protein_coding	-1
54248708	ATTT	ATTTTT	ins	upstream_gene_variant	MODIFIER	C12orf75	ENSGALG00000026311	ENSGALT00000046214	protein_coding	-1
54248993	TG	CA	mnp	upstream_gene_variant	MODIFIER	C12orf75	ENSGALG00000026311	ENSGALT00000046214	protein_coding	-1
54252816	TTCC	TC	del	intergenic_variant	MODIFIER
54262230	A	G	snp	splice_region_variant&intron_variant	LOW	APPL2	ENSGALG00000027122	ENSGALT00000044719	protein_coding	1
54274939	GTG	GG	del	intron_variant	MODIFIER	APPL2	ENSGALG00000027122	ENSGALT00000044719	protein_coding	1
54276666	TA	AG	mnp	intron_variant	MODIFIER	APPL2	ENSGALG00000027122	ENSGALT00000044719	protein_coding	1
54286448	CTTCATTTCATA	CTTCATA	del	intron_variant	MODIFIER	APPL2	ENSGALG00000027122	ENSGALT00000044719	protein_coding	1
54287123	CC	AA	mnp	intron_variant	MODIFIER	APPL2	ENSGALG00000027122	ENSGALT00000044719	protein_coding	1
54300931	TT	CC	mnp	intron_variant	MODIFIER	KIAA1033	ENSGALG00000028254	ENSGALT00000043887	protein_coding	-1
54300934	C	T	snp	intron_variant	MODIFIER	KIAA1033	ENSGALG00000028254	ENSGALT00000043887	protein_coding	-1
54317601	TG	TTGG	ins	intron_variant	MODIFIER	KIAA1033	ENSGALG00000028254	ENSGALT00000043887	protein_coding	-1
54320405	GA	GAAGGAA	ins	intron_variant	MODIFIER	KIAA1033	ENSGALG00000028254	ENSGALT00000043887	protein_coding	-1
54320569	GA	AG	mnp	intron_variant	MODIFIER	KIAA1033	ENSGALG00000028254	ENSGALT00000043887	protein_coding	-1
54323987	AA	ATA	ins	intron_variant	MODIFIER	KIAA1033	ENSGALG00000028254	ENSGALT00000043887	protein_coding	-1
54326441	GT	AC	mnp	intron_variant	MODIFIER	KIAA1033	ENSGALG00000028254	ENSGALT00000043887	protein_coding	-1
54357776	GTTTTTTTTA	GTTTTTTTA	del	intron_variant	MODIFIER	ALDH1L2	ENSGALG00000012691	ENSGALT00000020714	protein_coding	1
54372360	T	A	snp	downstream_gene_variant	MODIFIER	ALDH1L2	ENSGALG00000012691	ENSGALT00000020714	protein_coding	1
54372362	CACTTA	CA	del	downstream_gene_variant	MODIFIER	ALDH1L2	ENSGALG00000012691	ENSGALT00000020714	protein_coding	1
54380762	T	A	snp	intron_variant	MODIFIER	SLC41A2	ENSGALG00000012697	ENSGALT00000020732	protein_coding	1
54382358	C	T	snp	intron_variant	MODIFIER	SLC41A2	ENSGALG00000012697	ENSGALT00000020732	protein_coding	1
54382362	G	A	snp	intron_variant	MODIFIER	SLC41A2	ENSGALG00000012697	ENSGALT00000020732	protein_coding	1
54383012	A	G	snp	intron_variant	MODIFIER	SLC41A2	ENSGALG00000012697	ENSGALT00000020732	protein_coding	1
54383014	A	G	snp	intron_variant	MODIFIER	SLC41A2	ENSGALG00000012697	ENSGALT00000020732	protein_coding	1
54383216	A	G	snp	intron_variant	MODIFIER	SLC41A2	ENSGALG00000012697	ENSGALT00000020732	protein_coding	1
54383218	G	A	snp	intron_variant	MODIFIER	SLC41A2	ENSGALG00000012697	ENSGALT00000020732	protein_coding	1
54383322	G	A	snp	intron_variant	MODIFIER	SLC41A2	ENSGALG00000012697	ENSGALT00000020732	protein_coding	1
54383463	G	T	snp	intron_variant	MODIFIER	SLC41A2	ENSGALG00000012697	ENSGALT00000020732	protein_coding	1
54384374	G	T	snp	intron_variant	MODIFIER	SLC41A2	ENSGALG00000012697	ENSGALT00000020732	protein_coding	1
54384493	CTTTTTTTTTC	CTTTTTTTTTTC	ins	intron_variant	MODIFIER	SLC41A2	ENSGALG00000012697	ENSGALT00000020732	protein_coding	1
54384533	G	A	snp	intron_variant	MODIFIER	SLC41A2	ENSGALG00000012697	ENSGALT00000020732	protein_coding	1
54391241	CA	TG	mnp	intron_variant	MODIFIER	SLC41A2	ENSGALG00000012697	ENSGALT00000020732	protein_coding	1
54391910	CT	TC	mnp	intron_variant	MODIFIER	SLC41A2	ENSGALG00000012697	ENSGALT00000020732	protein_coding	1
54392176	C	T	snp	intron_variant	MODIFIER	SLC41A2	ENSGALG00000012697	ENSGALT00000020732	protein_coding	1
54392182	C	A	snp	intron_variant	MODIFIER	SLC41A2	ENSGALG00000012697	ENSGALT00000020732	protein_coding	1
54392386	C	A	snp	intron_variant	MODIFIER	SLC41A2	ENSGALG00000012697	ENSGALT00000020732	protein_coding	1
54392395	GAAAAAAAAAAAC	GAAAAAAAAAAC	del	intron_variant	MODIFIER	SLC41A2	ENSGALG00000012697	ENSGALT00000020732	protein_coding	1
54392878	C	G	snp	intron_variant	MODIFIER	SLC41A2	ENSGALG00000012697	ENSGALT00000020732	protein_coding	1
54393046	A	G	snp	intron_variant	MODIFIER	SLC41A2	ENSGALG00000012697	ENSGALT00000020732	protein_coding	1
54393229	G	A	snp	intron_variant	MODIFIER	SLC41A2	ENSGALG00000012697	ENSGALT00000020732	protein_coding	1
54393286	G	A	snp	intron_variant	MODIFIER	SLC41A2	ENSGALG00000012697	ENSGALT00000020732	protein_coding	1
54400033	C	T	snp	intron_variant	MODIFIER	SLC41A2	ENSGALG00000012697	ENSGALT00000020732	protein_coding	1
54400112	G	T	snp	intron_variant	MODIFIER	SLC41A2	ENSGALG00000012697	ENSGALT00000020732	protein_coding	1
54400398	T	C	snp	intron_variant	MODIFIER	SLC41A2	ENSGALG00000012697	ENSGALT00000020732	protein_coding	1
54426178	ATTTTTTTTTTTTA	ATTTTTTTTTTTTTA	ins	downstream_gene_variant	MODIFIER	SLC41A2	ENSGALG00000012697	ENSGALT00000020732	protein_coding	1
54432854	CA	TG	mnp	downstream_gene_variant	MODIFIER		ENSGALG00000039267	ENSGALT00000062784	lincRNA	-1
54441346	GTC	GCTT	complex	upstream_gene_variant	MODIFIER		ENSGALG00000039267	ENSGALT00000062784	lincRNA	-1
54441498	TAAA	TA	del	upstream_gene_variant	MODIFIER		ENSGALG00000039267	ENSGALT00000062784	lincRNA	-1
54453082	CT	CATTTTT	ins	intron_variant	MODIFIER	CHST11	ENSGALG00000030607	ENSGALT00000073784	protein_coding	-1
54457696	ACC	ACCC	ins	intron_variant	MODIFIER	CHST11	ENSGALG00000030607	ENSGALT00000073784	protein_coding	-1
54472649	CA	TG	mnp	intron_variant	MODIFIER	CHST11	ENSGALG00000030607	ENSGALT00000073784	protein_coding	-1
54472905	TG	CA	mnp	intron_variant	MODIFIER	CHST11	ENSGALG00000030607	ENSGALT00000073784	protein_coding	-1
54483444	GC	TT	mnp	intron_variant	MODIFIER	CHST11	ENSGALG00000030607	ENSGALT00000073784	protein_coding	-1
54487632	TTAAAA	TA	del	intron_variant	MODIFIER	CHST11	ENSGALG00000030607	ENSGALT00000073784	protein_coding	-1
54499238	GT	AC	mnp	intron_variant	MODIFIER	CHST11	ENSGALG00000030607	ENSGALT00000073784	protein_coding	-1
54500061	TG	CT	mnp	intron_variant	MODIFIER	CHST11	ENSGALG00000030607	ENSGALT00000073784	protein_coding	-1
54504439	TG	CA	mnp	intron_variant	MODIFIER	CHST11	ENSGALG00000030607	ENSGALT00000073784	protein_coding	-1
54507705	GTT	GCTG	complex	intron_variant	MODIFIER	CHST11	ENSGALG00000030607	ENSGALT00000073784	protein_coding	-1
54510954	GC	AA	mnp	intron_variant	MODIFIER	CHST11	ENSGALG00000030607	ENSGALT00000073784	protein_coding	-1
54519290	TCC	TCCC	ins	intron_variant	MODIFIER	CHST11	ENSGALG00000030607	ENSGALT00000073784	protein_coding	-1
54528816	CA	AG	mnp	intron_variant	MODIFIER	CHST11	ENSGALG00000030607	ENSGALT00000073784	protein_coding	-1
54528819	GG	CA	mnp	intron_variant	MODIFIER	CHST11	ENSGALG00000030607	ENSGALT00000073784	protein_coding	-1
54533544	CTT	CTTT	ins	intron_variant	MODIFIER	CHST11	ENSGALG00000030607	ENSGALT00000073784	protein_coding	-1
54536182	CAGG	CAGAGG	ins	intron_variant	MODIFIER	CHST11	ENSGALG00000030607	ENSGALT00000073784	protein_coding	-1
54538612	ACA	AA	del	intron_variant	MODIFIER	CHST11	ENSGALG00000030607	ENSGALT00000073784	protein_coding	-1
54540783	GG	GAA	complex	intron_variant	MODIFIER	CHST11	ENSGALG00000030607	ENSGALT00000073784	protein_coding	-1
54540927	GAAGAA	GA	del	intron_variant	MODIFIER	CHST11	ENSGALG00000030607	ENSGALT00000073784	protein_coding	-1
54548181	AAAAATA	AAAAATAAAATA	ins	intron_variant	MODIFIER	CHST11	ENSGALG00000030607	ENSGALT00000073784	protein_coding	-1
54548517	AAAACA	AA	del	intron_variant	MODIFIER	CHST11	ENSGALG00000030607	ENSGALT00000073784	protein_coding	-1
54550166	C	T	snp	intron_variant	MODIFIER	CHST11	ENSGALG00000030607	ENSGALT00000073784	protein_coding	-1
54550883	AT	GC	mnp	intron_variant	MODIFIER	CHST11	ENSGALG00000030607	ENSGALT00000073784	protein_coding	-1
54550905	TG	CA	mnp	intron_variant	MODIFIER	CHST11	ENSGALG00000030607	ENSGALT00000073784	protein_coding	-1
54551212	CTG	CG	del	intron_variant	MODIFIER	CHST11	ENSGALG00000030607	ENSGALT00000073784	protein_coding	-1
54553282	GAA	GATGGAAG	complex	intron_variant	MODIFIER	CHST11	ENSGALG00000030607	ENSGALT00000073784	protein_coding	-1
54553286	A	T	snp	intron_variant	MODIFIER	CHST11	ENSGALG00000030607	ENSGALT00000073784	protein_coding	-1
54553877	C	T	snp	intron_variant	MODIFIER	CHST11	ENSGALG00000030607	ENSGALT00000073784	protein_coding	-1
54553881	A	G	snp	intron_variant	MODIFIER	CHST11	ENSGALG00000030607	ENSGALT00000073784	protein_coding	-1
54554452	GGG	GTTT	complex	intron_variant	MODIFIER	CHST11	ENSGALG00000030607	ENSGALT00000073784	protein_coding	-1
54557436	ATTTTTTA	ATTTTTTTTA	ins	intron_variant	MODIFIER	CHST11	ENSGALG00000030607	ENSGALT00000073784	protein_coding	-1
54561941	AA	TT	mnp	intron_variant	MODIFIER	CHST11	ENSGALG00000030607	ENSGALT00000073784	protein_coding	-1
54561948	TT	TAAAT	ins	intron_variant	MODIFIER	CHST11	ENSGALG00000030607	ENSGALT00000073784	protein_coding	-1
54572588	CTTTTTTTTTTTTTTC	CTTTTTTTTTTTTTTTTTTT	complex	intron_variant	MODIFIER	CHST11	ENSGALG00000030607	ENSGALT00000073784	protein_coding	-1
54576861	GC	AA	mnp	intron_variant	MODIFIER	CHST11	ENSGALG00000030607	ENSGALT00000073784	protein_coding	-1
54578934	G	A	snp	intron_variant	MODIFIER	CHST11	ENSGALG00000030607	ENSGALT00000073784	protein_coding	-1
54580704	TG	TAAAA	complex	intron_variant	MODIFIER	CHST11	ENSGALG00000030607	ENSGALT00000073784	protein_coding	-1
54580893	TG	CA	mnp	intron_variant	MODIFIER	CHST11	ENSGALG00000030607	ENSGALT00000073784	protein_coding	-1
54582758	GT	AC	mnp	intron_variant	MODIFIER	CHST11	ENSGALG00000030607	ENSGALT00000073784	protein_coding	-1
54585602	C	T	snp	intron_variant	MODIFIER	CHST11	ENSGALG00000030607	ENSGALT00000073784	protein_coding	-1
54589109	CTGT	CT	del	intron_variant	MODIFIER	CHST11	ENSGALG00000030607	ENSGALT00000073784	protein_coding	-1
54589414	C	T	snp	intron_variant	MODIFIER	CHST11	ENSGALG00000030607	ENSGALT00000073784	protein_coding	-1
54589796	GC	AT	mnp	intron_variant	MODIFIER	CHST11	ENSGALG00000030607	ENSGALT00000073784	protein_coding	-1
54589922	C	T	snp	intron_variant	MODIFIER	CHST11	ENSGALG00000030607	ENSGALT00000073784	protein_coding	-1
54589934	CACAAAG	CG	del	intron_variant	MODIFIER	CHST11	ENSGALG00000030607	ENSGALT00000073784	protein_coding	-1
54593013	C	T	snp	upstream_gene_variant	MODIFIER	CHST11	ENSGALG00000030607	ENSGALT00000073784	protein_coding	-1
54593016	TGCCGC	TC	del	upstream_gene_variant	MODIFIER	CHST11	ENSGALG00000030607	ENSGALT00000073784	protein_coding	-1
54593287	G	A	snp	upstream_gene_variant	MODIFIER	CHST11	ENSGALG00000030607	ENSGALT00000073784	protein_coding	-1
54594183	TT	TAT	ins	upstream_gene_variant	MODIFIER	CHST11	ENSGALG00000030607	ENSGALT00000073784	protein_coding	-1
54601037	C	T	snp	intergenic_variant	MODIFIER
54604935	G	A	snp	intergenic_variant	MODIFIER
54610905	AA	AAACAACA	ins	intergenic_variant	MODIFIER
54615061	C	G	snp	intergenic_variant	MODIFIER
54615062	TG	TGGGGG	ins	intergenic_variant	MODIFIER
54617985	CA	TG	mnp	intergenic_variant	MODIFIER
54629265	T	C	snp	downstream_gene_variant	MODIFIER	TXNRD1	ENSGALG00000035345	ENSGALT00000048071	protein_coding	-1
54650963	CG	TC	mnp	intron_variant	MODIFIER	TXNRD1	ENSGALG00000035345	ENSGALT00000048071	protein_coding	-1
54658766	TG	CA	mnp	intron_variant	MODIFIER	TXNRD1	ENSGALG00000035345	ENSGALT00000048071	protein_coding	-1
54658924	AT	GC	mnp	5_prime_UTR_variant	MODIFIER	TXNRD1	ENSGALG00000035345	ENSGALT00000048071	protein_coding	-1
54663144	TCC	TC	del	upstream_gene_variant	MODIFIER	TXNRD1	ENSGALG00000035345	ENSGALT00000048071	protein_coding	-1
54666436	C	A	snp	intron_variant	MODIFIER	TXNRD1	ENSGALG00000035345	ENSGALT00000081628	protein_coding	-1
54666504	C	T	snp	intron_variant	MODIFIER	TXNRD1	ENSGALG00000035345	ENSGALT00000081628	protein_coding	-1
54666908	C	T	snp	intron_variant	MODIFIER	TXNRD1	ENSGALG00000035345	ENSGALT00000081628	protein_coding	-1
54666972	C	T	snp	intron_variant	MODIFIER	TXNRD1	ENSGALG00000035345	ENSGALT00000081628	protein_coding	-1
54667332	G	C	snp	intron_variant	MODIFIER	TXNRD1	ENSGALG00000035345	ENSGALT00000081628	protein_coding	-1
54667769	GT	AC	mnp	intron_variant	MODIFIER	TXNRD1	ENSGALG00000035345	ENSGALT00000081628	protein_coding	-1
54668004	C	G	snp	intron_variant	MODIFIER	TXNRD1	ENSGALG00000035345	ENSGALT00000081628	protein_coding	-1
54668066	C	T	snp	intron_variant	MODIFIER	TXNRD1	ENSGALG00000035345	ENSGALT00000081628	protein_coding	-1
54668194	C	T	snp	intron_variant	MODIFIER	TXNRD1	ENSGALG00000035345	ENSGALT00000081628	protein_coding	-1
54668471	A	G	snp	intron_variant	MODIFIER	TXNRD1	ENSGALG00000035345	ENSGALT00000081628	protein_coding	-1
54668525	A	C	snp	intron_variant	MODIFIER	TXNRD1	ENSGALG00000035345	ENSGALT00000081628	protein_coding	-1
54668643	G	A	snp	intron_variant	MODIFIER	TXNRD1	ENSGALG00000035345	ENSGALT00000081628	protein_coding	-1
54668647	T	C	snp	intron_variant	MODIFIER	TXNRD1	ENSGALG00000035345	ENSGALT00000081628	protein_coding	-1
54668746	G	T	snp	intron_variant	MODIFIER	TXNRD1	ENSGALG00000035345	ENSGALT00000081628	protein_coding	-1
54668919	C	T	snp	intron_variant	MODIFIER	TXNRD1	ENSGALG00000035345	ENSGALT00000081628	protein_coding	-1
54668952	G	A	snp	intron_variant	MODIFIER	TXNRD1	ENSGALG00000035345	ENSGALT00000081628	protein_coding	-1
54668955	GA	GAACTAGGAA	ins	intron_variant	MODIFIER	TXNRD1	ENSGALG00000035345	ENSGALT00000081628	protein_coding	-1
54669021	T	G	snp	intron_variant	MODIFIER	TXNRD1	ENSGALG00000035345	ENSGALT00000081628	protein_coding	-1
54671753	GAAAAAAC	GAAAAAAAC	ins	upstream_gene_variant	MODIFIER	TXNRD1	ENSGALG00000035345	ENSGALT00000081628	protein_coding	-1
54683837	AG	TT	mnp	intron_variant	MODIFIER	NFYB	ENSGALG00000041193	ENSGALT00000054743	protein_coding	1
54695798	TTGT	TT	del	intron_variant	MODIFIER	NFYB	ENSGALG00000041193	ENSGALT00000054743	protein_coding	1
54697862	CTTTTTTTTC	CTTTTTTTTTTC	ins	downstream_gene_variant	MODIFIER	NFYB	ENSGALG00000041193	ENSGALT00000054743	protein_coding	1
54701832	AGTA	AA	del	intron_variant	MODIFIER	HCFC2	ENSGALG00000029616	ENSGALT00000062923	protein_coding	-1
54702105	CC	CTC	ins	intron_variant	MODIFIER	HCFC2	ENSGALG00000029616	ENSGALT00000062923	protein_coding	-1
54741883	GT	AA	mnp	downstream_gene_variant	MODIFIER	5-MCDG	ENSGALG00000031457	ENSGALT00000052099	protein_coding	-1
54741885	CGG	CAGT	complex	downstream_gene_variant	MODIFIER	5-MCDG	ENSGALG00000031457	ENSGALT00000052099	protein_coding	-1
54746613	T	C	snp	intron_variant	MODIFIER	5-MCDG	ENSGALG00000031457	ENSGALT00000052099	protein_coding	-1
54746622	CT	CTACCCTT	ins	intron_variant	MODIFIER	5-MCDG	ENSGALG00000031457	ENSGALT00000052099	protein_coding	-1
54746625	AAAGGGTA	AA	del	intron_variant	MODIFIER	5-MCDG	ENSGALG00000031457	ENSGALT00000052099	protein_coding	-1
54746922	AC	ACCC	ins	intron_variant	MODIFIER	5-MCDG	ENSGALG00000031457	ENSGALT00000052099	protein_coding	-1
54751886	CA	TG	mnp	intron_variant	MODIFIER	5-MCDG	ENSGALG00000031457	ENSGALT00000052099	protein_coding	-1
54753773	GCCCCCCCG	GCCCCCCG	del	intron_variant	MODIFIER	5-MCDG	ENSGALG00000031457	ENSGALT00000052099	protein_coding	-1
54755946	GT	AC	mnp	upstream_gene_variant	MODIFIER	5-MCDG	ENSGALG00000031457	ENSGALT00000052099	protein_coding	-1
54757297	GC	GCTCTC	ins	upstream_gene_variant	MODIFIER	5-MCDG	ENSGALG00000031457	ENSGALT00000052099	protein_coding	-1
54766771	TG	TCAG	ins	intron_variant	MODIFIER	HSP90B1	ENSGALG00000033789	ENSGALT00000081140	protein_coding	-1
54769943	GT	GCCAT	ins	upstream_gene_variant	MODIFIER	HSP90B1	ENSGALG00000033789	ENSGALT00000081140	protein_coding	-1
54776837	GG	AC	mnp	intergenic_variant	MODIFIER
54778753	GA	GGGCCTCCAG	complex	intergenic_variant	MODIFIER
54780960	A	C	snp	intergenic_variant	MODIFIER
54782821	ATTTTTTTTTTC	ATTTTTTTTTC	del	intergenic_variant	MODIFIER
54783325	A	T	snp	intergenic_variant	MODIFIER
54784407	CTT	CTTT	ins	intergenic_variant	MODIFIER
54787170	A	T	snp	intergenic_variant	MODIFIER
54787621	C	T	snp	intergenic_variant	MODIFIER
54788480	CCTTC	CCTTCTTC	ins	intergenic_variant	MODIFIER
54790442	A	G	snp	intergenic_variant	MODIFIER
54792523	G	C	snp	intergenic_variant	MODIFIER
54793999	CTT	CTTT	ins	upstream_gene_variant	MODIFIER	NT5DC3	ENSGALG00000029746	ENSGALT00000069512	protein_coding	1
54794059	A	T	snp	upstream_gene_variant	MODIFIER	NT5DC3	ENSGALG00000029746	ENSGALT00000069512	protein_coding	1
54794247	C	G	snp	upstream_gene_variant	MODIFIER	NT5DC3	ENSGALG00000029746	ENSGALT00000069512	protein_coding	1
54794436	G	A	snp	upstream_gene_variant	MODIFIER	NT5DC3	ENSGALG00000029746	ENSGALT00000069512	protein_coding	1
54794906	C	T	snp	upstream_gene_variant	MODIFIER	NT5DC3	ENSGALG00000029746	ENSGALT00000069512	protein_coding	1
54795361	G	A	snp	upstream_gene_variant	MODIFIER	NT5DC3	ENSGALG00000029746	ENSGALT00000069512	protein_coding	1
54795372	C	T	snp	upstream_gene_variant	MODIFIER	NT5DC3	ENSGALG00000029746	ENSGALT00000069512	protein_coding	1
54795374	C	G	snp	upstream_gene_variant	MODIFIER	NT5DC3	ENSGALG00000029746	ENSGALT00000069512	protein_coding	1
54795455	T	C	snp	upstream_gene_variant	MODIFIER	NT5DC3	ENSGALG00000029746	ENSGALT00000069512	protein_coding	1
54797609	G	C	snp	upstream_gene_variant	MODIFIER	NT5DC3	ENSGALG00000029746	ENSGALT00000069512	protein_coding	1
54797618	T	C	snp	upstream_gene_variant	MODIFIER	NT5DC3	ENSGALG00000029746	ENSGALT00000069512	protein_coding	1
54797873	A	G	snp	upstream_gene_variant	MODIFIER	NT5DC3	ENSGALG00000029746	ENSGALT00000069512	protein_coding	1
54798758	CG	CGCGGTG	ins	5_prime_UTR_variant	MODIFIER	NT5DC3	ENSGALG00000029746	ENSGALT00000069512	protein_coding	1
54822521	AC	ACTC	ins	downstream_gene_variant	MODIFIER	NT5DC3	ENSGALG00000029746	ENSGALT00000069512	protein_coding	1
54823454	TTT	TCCC	complex	downstream_gene_variant	MODIFIER		ENSGALG00000039245	ENSGALT00000081690	protein_coding	-1
54824004	TG	CA	mnp	downstream_gene_variant	MODIFIER		ENSGALG00000039245	ENSGALT00000081690	protein_coding	-1
54825789	AGTG	AGTGTG	ins	downstream_gene_variant	MODIFIER		ENSGALG00000039245	ENSGALT00000081690	protein_coding	-1
54834890	AT	GA	mnp	downstream_gene_variant	MODIFIER		ENSGALG00000041360	ENSGALT00000055287	protein_coding	-1
54834989	AATG	AATATG	ins	downstream_gene_variant	MODIFIER		ENSGALG00000041360	ENSGALT00000055287	protein_coding	-1
54837201	CT	TG	mnp	downstream_gene_variant	MODIFIER		ENSGALG00000041360	ENSGALT00000055287	protein_coding	-1
54837560	TA	CT	mnp	downstream_gene_variant	MODIFIER		ENSGALG00000041360	ENSGALT00000055287	protein_coding	-1
54838495	CTTTTTTTTTTTTTA	CTTTTTTTTTTTA	del	downstream_gene_variant	MODIFIER		ENSGALG00000041360	ENSGALT00000055287	protein_coding	-1
54838941	TG	CC	mnp	upstream_gene_variant	MODIFIER		ENSGALG00000039245	ENSGALT00000081690	protein_coding	-1
54840373	GTT	GTTT	ins	intron_variant	MODIFIER		ENSGALG00000041360	ENSGALT00000055287	protein_coding	-1
54841337	TG	CA	mnp	intron_variant	MODIFIER		ENSGALG00000041360	ENSGALT00000055287	protein_coding	-1
54841340	ATT	AT	del	intron_variant	MODIFIER		ENSGALG00000041360	ENSGALT00000055287	protein_coding	-1
54841403	TG	CC	mnp	intron_variant	MODIFIER		ENSGALG00000041360	ENSGALT00000055287	protein_coding	-1
54842386	GCCC	GCA	complex	intron_variant	MODIFIER		ENSGALG00000041360	ENSGALT00000055287	protein_coding	-1
54844884	TAA	TT	complex	intron_variant	MODIFIER		ENSGALG00000041360	ENSGALT00000055287	protein_coding	-1
54845565	AC	TT	mnp	upstream_gene_variant	MODIFIER		ENSGALG00000041360	ENSGALT00000055287	protein_coding	-1
54849178	TC	CT	mnp	upstream_gene_variant	MODIFIER		ENSGALG00000041360	ENSGALT00000055287	protein_coding	-1
54849184	CC	TT	mnp	upstream_gene_variant	MODIFIER		ENSGALG00000041360	ENSGALT00000055287	protein_coding	-1
54849630	C	T	snp	upstream_gene_variant	MODIFIER		ENSGALG00000041360	ENSGALT00000055287	protein_coding	-1
54865925	A	G	snp	intron_variant	MODIFIER		ENSGALG00000029824	ENSGALT00000066840	protein_coding	-1
54865991	C	G	snp	intron_variant	MODIFIER		ENSGALG00000029824	ENSGALT00000066840	protein_coding	-1
54865993	GGAGAAG	GGAGAAGAGAAG	ins	intron_variant	MODIFIER		ENSGALG00000029824	ENSGALT00000066840	protein_coding	-1
54866003	C	T	snp	intron_variant	MODIFIER		ENSGALG00000029824	ENSGALT00000066840	protein_coding	-1
54867731	CTT	CGTG	complex	intron_variant	MODIFIER		ENSGALG00000029824	ENSGALT00000066840	protein_coding	-1
54867734	TGAAAA	TAC	complex	intron_variant	MODIFIER		ENSGALG00000029824	ENSGALT00000066840	protein_coding	-1
54869669	T	C	snp	intron_variant	MODIFIER		ENSGALG00000029824	ENSGALT00000066840	protein_coding	-1
54870756	GTTTTTC	GTTTTTTC	ins	splice_region_variant&intron_variant	LOW		ENSGALG00000029824	ENSGALT00000066840	protein_coding	-1
54884022	AAATA	AA	del	intergenic_variant	MODIFIER
54897836	AA	GG	mnp	intergenic_variant	MODIFIER
54897846	ACC	AC	del	intergenic_variant	MODIFIER
54904075	CA	TG	mnp	intergenic_variant	MODIFIER
54906934	ATT	AA	complex	intergenic_variant	MODIFIER
54909574	TCT	TT	del	intergenic_variant	MODIFIER
54909584	TT	CC	mnp	intergenic_variant	MODIFIER
54911863	CC	CCTTC	ins	intergenic_variant	MODIFIER
54912134	AAATAATAATT	AAATAATAATAATT	ins	intergenic_variant	MODIFIER
54915004	CTTTTTTTTTTTG	CTTTTTTTTTTTTG	ins	intergenic_variant	MODIFIER
54915495	GTTTTTTTTTTC	GTTTTTTTTTTTC	ins	intergenic_variant	MODIFIER
54932708	GTTTTTTTTTTTTTTTTTTA	GTTTTTTTTTTTTTTTA	del	intergenic_variant	MODIFIER
54957115	ATTGT	AT	del	intergenic_variant	MODIFIER
54957126	TG	TGAACCAGG	ins	intergenic_variant	MODIFIER
54957590	AA	AGTA	ins	intergenic_variant	MODIFIER
54959790	T	C	snp	intergenic_variant	MODIFIER
54969937	CA	CTT	complex	intergenic_variant	MODIFIER
54999921	TC	AT	mnp	intergenic_variant	MODIFIER
55025690	AT	AAGT	ins	intergenic_variant	MODIFIER
55025708	ATTTTTTTTA	ATTTTTTTA	del	intergenic_variant	MODIFIER
55046852	AC	GT	mnp	intron_variant&non_coding_transcript_variant	MODIFIER		ENSGALG00000033306	ENSGALT00000063274	lincRNA	1
55063664	TA	AG	mnp	intron_variant&non_coding_transcript_variant	MODIFIER		ENSGALG00000033306	ENSGALT00000063274	lincRNA	1
55087504	A	C	snp	intron_variant&non_coding_transcript_variant	MODIFIER		ENSGALG00000033306	ENSGALT00000063274	lincRNA	1
55087589	T	C	snp	intron_variant&non_coding_transcript_variant	MODIFIER		ENSGALG00000033306	ENSGALT00000063274	lincRNA	1
55110453	TT	TCCT	ins	intergenic_variant	MODIFIER
55112950	GTTTTTTG	GTTTTTTTG	ins	downstream_gene_variant	MODIFIER	ASCL1	ENSGALG00000037082	ENSGALT00000069263	protein_coding	-1
55112977	GTTTA	GTTTTTTA	ins	downstream_gene_variant	MODIFIER	ASCL1	ENSGALG00000037082	ENSGALT00000069263	protein_coding	-1
55113102	CA	TG	mnp	downstream_gene_variant	MODIFIER	ASCL1	ENSGALG00000037082	ENSGALT00000069263	protein_coding	-1
55114549	A	G	snp	downstream_gene_variant	MODIFIER	ASCL1	ENSGALG00000037082	ENSGALT00000069263	protein_coding	-1
55115730	A	G	snp	downstream_gene_variant	MODIFIER	ASCL1	ENSGALG00000037082	ENSGALT00000069263	protein_coding	-1
55115983	T	C	snp	downstream_gene_variant	MODIFIER	ASCL1	ENSGALG00000037082	ENSGALT00000069263	protein_coding	-1
55116181	GAAAAAAAAAAAAAAAAAAAG	GAAAAAAAAAAAAAAAAAAAAG	ins	downstream_gene_variant	MODIFIER	ASCL1	ENSGALG00000037082	ENSGALT00000069263	protein_coding	-1
55116385	TCCCCCCCCCCCCT	CCCCCCCCCCCCCCT	complex	downstream_gene_variant	MODIFIER	ASCL1	ENSGALG00000037082	ENSGALT00000069263	protein_coding	-1
55116555	T	C	snp	downstream_gene_variant	MODIFIER	ASCL1	ENSGALG00000037082	ENSGALT00000069263	protein_coding	-1
55119273	CGGAGGAGGAGGAGGAGGAGGAGGAGGAGGAA	CGGCGGCGGAGGAGGAGGAGGAGGAGGAA	complex	upstream_gene_variant	MODIFIER	ASCL1	ENSGALG00000037082	ENSGALT00000069263	protein_coding	-1
55122572	TT	TTCT	ins	upstream_gene_variant	MODIFIER	ASCL1	ENSGALG00000037082	ENSGALT00000069263	protein_coding	-1
55122580	TT	TCT	ins	upstream_gene_variant	MODIFIER	ASCL1	ENSGALG00000037082	ENSGALT00000069263	protein_coding	-1
55122582	TCCT	TT	del	upstream_gene_variant	MODIFIER	ASCL1	ENSGALG00000037082	ENSGALT00000069263	protein_coding	-1
55125013	A	G	snp	upstream_gene_variant	MODIFIER	PAH	ENSGALG00000012754	ENSGALT00000020815	protein_coding	1
55125209	A	G	snp	upstream_gene_variant	MODIFIER	PAH	ENSGALG00000012754	ENSGALT00000020815	protein_coding	1
55125213	A	G	snp	upstream_gene_variant	MODIFIER	PAH	ENSGALG00000012754	ENSGALT00000020815	protein_coding	1
55125217	A	G	snp	upstream_gene_variant	MODIFIER	PAH	ENSGALG00000012754	ENSGALT00000020815	protein_coding	1
55125221	A	G	snp	upstream_gene_variant	MODIFIER	PAH	ENSGALG00000012754	ENSGALT00000020815	protein_coding	1
55125225	A	G	snp	upstream_gene_variant	MODIFIER	PAH	ENSGALG00000012754	ENSGALT00000020815	protein_coding	1
55125229	A	G	snp	upstream_gene_variant	MODIFIER	PAH	ENSGALG00000012754	ENSGALT00000020815	protein_coding	1
55125252	A	G	snp	upstream_gene_variant	MODIFIER	PAH	ENSGALG00000012754	ENSGALT00000020815	protein_coding	1
55125257	G	A	snp	upstream_gene_variant	MODIFIER	PAH	ENSGALG00000012754	ENSGALT00000020815	protein_coding	1
55125293	AG	AGGAAGGAGG	ins	upstream_gene_variant	MODIFIER	PAH	ENSGALG00000012754	ENSGALT00000020815	protein_coding	1
55135124	G	A	snp	intron_variant	MODIFIER	PAH	ENSGALG00000012754	ENSGALT00000020815	protein_coding	1
55158337	CGATGGGATGGGATGGGATGGGATGGGATGGGATGGGATGGG	CGATGGGATGGGATGGGATGGGATGGGATGGGATGGGATGGGATGGGATGGG	ins	intron_variant	MODIFIER	PAH	ENSGALG00000012754	ENSGALT00000020815	protein_coding	1
55188503	CT	TC	mnp	intron_variant	MODIFIER		ENSGALG00000019300	ENSGALT00000020814	protein_coding	1
55188865	AT	TA	mnp	intron_variant	MODIFIER		ENSGALG00000019300	ENSGALT00000020814	protein_coding	1
55294612	A	C	snp	intergenic_variant	MODIFIER
55343421	AAA	AATATATAT	complex	intron_variant	MODIFIER	IGF1	ENSGALG00000012755	ENSGALT00000020816	protein_coding	1
55403077	TTGTG	TTA	complex	intergenic_variant	MODIFIER
55419061	TAT	TT	del	downstream_gene_variant	MODIFIER	PARPBP	ENSGALG00000012756	ENSGALT00000020817	protein_coding	-1
55469510	CC	TT	mnp	intron_variant	MODIFIER	PARPBP	ENSGALG00000012756	ENSGALT00000020817	protein_coding	-1
55469516	AT	GC	mnp	intron_variant	MODIFIER	PARPBP	ENSGALG00000012756	ENSGALT00000020817	protein_coding	-1
55484537	CGTT	CGTGTT	ins	intron_variant	MODIFIER	NUP37	ENSGALG00000012759	ENSGALT00000020821	protein_coding	1
55487121	GT	AG	mnp	intron_variant	MODIFIER	NUP37	ENSGALG00000012759	ENSGALT00000020821	protein_coding	1
55489431	GGTGTGTGTGTGTGTGTGTGTGTGTGTGTGTG	GGTGTGTGTGTGTGTGTGTGTGTGTG	del	intron_variant	MODIFIER	NUP37	ENSGALG00000012759	ENSGALT00000020821	protein_coding	1
55491258	CTTTTTTTTTTA	CTTTTTTTTTTTTA	ins	intron_variant	MODIFIER	NUP37	ENSGALG00000012759	ENSGALT00000020821	protein_coding	1
55564766	TAAAAAAAAG	TAAAAAAAAAG	ins	upstream_gene_variant	MODIFIER	DRAM1	ENSGALG00000012761	ENSGALT00000020823	protein_coding	-1
55566116	AG	GA	mnp	upstream_gene_variant	MODIFIER	DRAM1	ENSGALG00000012761	ENSGALT00000020823	protein_coding	-1
55568851	TG	TTGGG	ins	upstream_gene_variant	MODIFIER	GNPTAB	ENSGALG00000012763	ENSGALT00000020826	protein_coding	1
55570338	CA	TG	mnp	upstream_gene_variant	MODIFIER	GNPTAB	ENSGALG00000012763	ENSGALT00000020826	protein_coding	1
55577533	T	A	snp	intron_variant	MODIFIER	GNPTAB	ENSGALG00000012763	ENSGALT00000020826	protein_coding	1
55577999	A	G	snp	intron_variant	MODIFIER	GNPTAB	ENSGALG00000012763	ENSGALT00000020826	protein_coding	1
55578028	TAA	TAAA	ins	intron_variant	MODIFIER	GNPTAB	ENSGALG00000012763	ENSGALT00000020826	protein_coding	1
55580076	C	T	snp	intron_variant	MODIFIER	GNPTAB	ENSGALG00000012763	ENSGALT00000020826	protein_coding	1
55592828	CTTTTTTTTTTTTTC	CTTTTTTTTTTTTC	del	intron_variant	MODIFIER	GNPTAB	ENSGALG00000012763	ENSGALT00000020826	protein_coding	1
55599720	GAA	GG	complex	intron_variant	MODIFIER	GNPTAB	ENSGALG00000012763	ENSGALT00000020826	protein_coding	1
55613573	TTGT	TT	del	3_prime_UTR_variant	MODIFIER	GNPTAB	ENSGALG00000012763	ENSGALT00000020826	protein_coding	1
55614016	GTTTTTTTTTTTC	GTTTTTTTTTTC	del	3_prime_UTR_variant	MODIFIER	GNPTAB	ENSGALG00000012763	ENSGALT00000020826	protein_coding	1
55615402	A	T	snp	downstream_gene_variant	MODIFIER	GNPTAB	ENSGALG00000012763	ENSGALT00000020826	protein_coding	1
55615445	GC	CA	mnp	downstream_gene_variant	MODIFIER	GNPTAB	ENSGALG00000012763	ENSGALT00000020826	protein_coding	1
55615523	AA	AAATGCTGAAGATCTTTACTGGA	ins	downstream_gene_variant	MODIFIER	GNPTAB	ENSGALG00000012763	ENSGALT00000020826	protein_coding	1
55639523	CA	CGTA	ins	intron_variant	MODIFIER	CHPT1	ENSGALG00000012769	ENSGALT00000020835	protein_coding	-1
55642165	AA	ATA	ins	intron_variant	MODIFIER	CHPT1	ENSGALG00000012769	ENSGALT00000020835	protein_coding	-1
55649356	C	G	snp	upstream_gene_variant	MODIFIER	CHPT1	ENSGALG00000012769	ENSGALT00000020835	protein_coding	-1
55651882	AGAAAGGAAAGGAAAGG	AGAAAAGAAAGG	complex	downstream_gene_variant	MODIFIER	MYBPC1	ENSGALG00000012783	ENSGALT00000037619	protein_coding	-1
55686670	A	G	snp	intron_variant	MODIFIER	MYBPC1	ENSGALG00000012783	ENSGALT00000037619	protein_coding	-1
55686729	T	C	snp	intron_variant	MODIFIER	MYBPC1	ENSGALG00000012783	ENSGALT00000037619	protein_coding	-1
55689751	CGC	TAA	mnp	intron_variant	MODIFIER	MYBPC1	ENSGALG00000012783	ENSGALT00000037619	protein_coding	-1
55696890	TAAAAAAAAAC	TAAAAAAAAAAA	complex	intron_variant	MODIFIER	MYBPC1	ENSGALG00000012783	ENSGALT00000037619	protein_coding	-1
55705316	AAT	AAGAA	complex	intron_variant	MODIFIER	MYBPC1	ENSGALG00000012783	ENSGALT00000037619	protein_coding	-1
55731278	TG	CA	mnp	intergenic_variant	MODIFIER
55733689	GAAAAAAAAAAG	GAAAAAAAAG	del	intergenic_variant	MODIFIER
55734265	ACC	GTT	mnp	intergenic_variant	MODIFIER
55752254	TT	TGT	ins	intergenic_variant	MODIFIER
55754046	GAAAAAAAAAAAAAAAAAAAAAAAAAAAAAAAAAAAAAG	GAAAAAAAAAAAAAGAAAG	complex	downstream_gene_variant	MODIFIER	SPIC	ENSGALG00000027209	ENSGALT00000044684	protein_coding	-1
55769659	ATTTTTTTTTTA	ATTTTTTTTTTTTA	ins	intergenic_variant	MODIFIER
55782272	CA	CAACCAA	ins	intergenic_variant	MODIFIER
55786132	AT	TG	mnp	intergenic_variant	MODIFIER
55787170	GGGCGGCGGCGGCGGCGGCG	GGGCGGCGGCGGCAGCG	complex	intergenic_variant	MODIFIER
55788966	TTTTTTTCC	TC	del	intergenic_variant	MODIFIER
55793352	CTTTTTTTTTTTTTTTA	CTTTTTTTTTTTTTTA	del	intergenic_variant	MODIFIER
55793996	TC	TGC	ins	intergenic_variant	MODIFIER
55796168	TC	CT	mnp	intergenic_variant	MODIFIER
55796302	CAA	TGG	mnp	intergenic_variant	MODIFIER
55803920	TG	CA	mnp	downstream_gene_variant	MODIFIER	TBXAS1	ENSGALG00000012791	ENSGALT00000020872	protein_coding	-1
55803956	CAGGCAA	CT	complex	downstream_gene_variant	MODIFIER	TBXAS1	ENSGALG00000012791	ENSGALT00000020872	protein_coding	-1
55807819	AA	CC	mnp	intron_variant	MODIFIER	TBXAS1	ENSGALG00000012791	ENSGALT00000020872	protein_coding	-1
55817752	CTTTTTTTTTTTTTTTTTTTTTTTTTA	CTTCTTTTTTTTTTTTTTTA	complex	intron_variant	MODIFIER	TBXAS1	ENSGALG00000012791	ENSGALT00000020872	protein_coding	-1
55821543	CTT	CTTT	ins	intron_variant	MODIFIER	TBXAS1	ENSGALG00000012791	ENSGALT00000020872	protein_coding	-1
55827583	CT	CTGGGTTGTAT	ins	intron_variant	MODIFIER	TBXAS1	ENSGALG00000012791	ENSGALT00000020872	protein_coding	-1
55829819	ATTTTTTTTTTTC	ATTTTTTTTTTTTTC	ins	intron_variant	MODIFIER	TBXAS1	ENSGALG00000012791	ENSGALT00000020872	protein_coding	-1
55837752	TGGATACTGGAA	TTT	complex	intron_variant	MODIFIER	TBXAS1	ENSGALG00000012791	ENSGALT00000020872	protein_coding	-1
55842609	TAGA	TA	del	intron_variant	MODIFIER	TBXAS1	ENSGALG00000012791	ENSGALT00000020872	protein_coding	-1
55851033	GA	AG	mnp	intron_variant	MODIFIER	TBXAS1	ENSGALG00000012791	ENSGALT00000020872	protein_coding	-1
55851059	GA	GAAAAAAAGAAGAA	ins	intron_variant	MODIFIER	TBXAS1	ENSGALG00000012791	ENSGALT00000020872	protein_coding	-1
55858373	CG	TC	mnp	intron_variant	MODIFIER	TBXAS1	ENSGALG00000012791	ENSGALT00000020872	protein_coding	-1
55860657	CT	TA	mnp	intron_variant	MODIFIER	TBXAS1	ENSGALG00000012791	ENSGALT00000020872	protein_coding	-1
55861099	G	A	snp	intron_variant	MODIFIER	TBXAS1	ENSGALG00000012791	ENSGALT00000020872	protein_coding	-1
55861102	G	A	snp	intron_variant	MODIFIER	TBXAS1	ENSGALG00000012791	ENSGALT00000020872	protein_coding	-1
55892324	CTTTTTTTTTG	CTTTTTTTTTTG	ins	intron_variant	MODIFIER	TBXAS1	ENSGALG00000012791	ENSGALT00000020872	protein_coding	-1
55893421	TAAAAAAAAAAAAAAAAAAAAG	AAAAAAAAAAAAAAAAAAAAAAG	complex	intron_variant	MODIFIER	TBXAS1	ENSGALG00000012791	ENSGALT00000020872	protein_coding	-1
55895036	AGG	AG	del	intron_variant	MODIFIER	TBXAS1	ENSGALG00000012791	ENSGALT00000020872	protein_coding	-1
55897344	T	C	snp	intron_variant	MODIFIER	TBXAS1	ENSGALG00000012791	ENSGALT00000020872	protein_coding	-1
55897353	C	T	snp	intron_variant	MODIFIER	TBXAS1	ENSGALG00000012791	ENSGALT00000020872	protein_coding	-1
55924824	AA	TT	mnp	intron_variant	MODIFIER	TBXAS1	ENSGALG00000012791	ENSGALT00000020872	protein_coding	-1
55939023	A	G	snp	intron_variant	MODIFIER	TBXAS1	ENSGALG00000012791	ENSGALT00000020872	protein_coding	-1
55939040	A	G	snp	intron_variant	MODIFIER	TBXAS1	ENSGALG00000012791	ENSGALT00000020872	protein_coding	-1
55939044	A	T	snp	intron_variant	MODIFIER	TBXAS1	ENSGALG00000012791	ENSGALT00000020872	protein_coding	-1
55939069	TT	TATATTAT	ins	intron_variant	MODIFIER	TBXAS1	ENSGALG00000012791	ENSGALT00000020872	protein_coding	-1
55939256	A	G	snp	intron_variant	MODIFIER	TBXAS1	ENSGALG00000012791	ENSGALT00000020872	protein_coding	-1
55939259	A	G	snp	intron_variant	MODIFIER	TBXAS1	ENSGALG00000012791	ENSGALT00000020872	protein_coding	-1
55939600	T	C	snp	intron_variant	MODIFIER	TBXAS1	ENSGALG00000012791	ENSGALT00000020872	protein_coding	-1
55939603	AATT	AG	complex	intron_variant	MODIFIER	TBXAS1	ENSGALG00000012791	ENSGALT00000020872	protein_coding	-1
55940018	G	A	snp	intron_variant	MODIFIER	TBXAS1	ENSGALG00000012791	ENSGALT00000020872	protein_coding	-1
55940020	A	G	snp	intron_variant	MODIFIER	TBXAS1	ENSGALG00000012791	ENSGALT00000020872	protein_coding	-1
55940223	A	G	snp	intron_variant	MODIFIER	TBXAS1	ENSGALG00000012791	ENSGALT00000020872	protein_coding	-1
55945364	CG	CGTGCCCACTGACCACGTCCCTCAGTGTCACATCCATGCAG	ins	intron_variant	MODIFIER	TBXAS1	ENSGALG00000012791	ENSGALT00000020872	protein_coding	-1
55955439	TG	CA	mnp	intron_variant	MODIFIER	TBXAS1	ENSGALG00000012791	ENSGALT00000020872	protein_coding	-1
55959931	AA	AAAAAAAAAAGA	ins	intron_variant	MODIFIER	TBXAS1	ENSGALG00000012791	ENSGALT00000020872	protein_coding	-1
55967953	ATTTTTTTTTTC	ATTTTTTTTTTTC	ins	intron_variant	MODIFIER	TBXAS1	ENSGALG00000012791	ENSGALT00000020872	protein_coding	-1
55969362	GTT	GT	del	intron_variant	MODIFIER	TBXAS1	ENSGALG00000012791	ENSGALT00000020872	protein_coding	-1
55974879	AT	GC	mnp	intron_variant	MODIFIER	TBXAS1	ENSGALG00000012791	ENSGALT00000020872	protein_coding	-1
55984803	CTTC	CC	del	intron_variant	MODIFIER	TBXAS1	ENSGALG00000012791	ENSGALT00000020872	protein_coding	-1
55987335	TGG	TC	complex	intron_variant	MODIFIER	TBXAS1	ENSGALG00000012791	ENSGALT00000020872	protein_coding	-1
55988846	CA	TG	mnp	intron_variant	MODIFIER	TBXAS1	ENSGALG00000012791	ENSGALT00000020872	protein_coding	-1
55992543	GAA	GAAA	ins	intron_variant	MODIFIER	TBXAS1	ENSGALG00000012791	ENSGALT00000020872	protein_coding	-1
55995404	TG	CA	mnp	intron_variant	MODIFIER	TBXAS1	ENSGALG00000012791	ENSGALT00000020872	protein_coding	-1
